# Supplementary material for: 5-Cyclo­hexyl-3-(4-fluoro­phenyl­sulfon­yl)-2-methyl-1-benzofuran
Source: Acta Crystallogr Sect E Struct Rep Online. 2011 Mar 2;67(Pt 4):o767. doi: 10.1107/S1600536811006593 (PMC3099782; doi:10.1107/S1600536811006593)
Supplement: Supplementary file 1 [file e-67-0o767-sup1.cif]

##############################################################################
###                                                                        ###
###        Electronic paper (Acta Crystallographica Section E)             ###
###                                                                        ###
##############################################################################
#                                                                            #
# This CIF contains the data in a paper accepted for publication in Acta     #
# Crystallographica Section E. It conforms to the requirements of Notes      #
# for Authors for Section E, and has been peer reviewed under the auspices   #
# of the IUCr Commission on Journals.                                        #
#                                                                            #
# Full details of the Crystallographic Information File format               #
# are given in the paper "The Crystallographic Information File (CIF):       #
# a New Standard Archive File for Crystallography" by S. R. Hall, F. H.      #
# Allen and I. D. Brown [Acta Cryst. (1991), A47, 655-685].                  #
#                                                                            #
# The current version of the core CIF dictionary is obtainable from          #
# ftp://ftp.iucr.org/pub/cif_core.dic. The current version number is 2.4.    #
#                                                                            #
# Software is freely available for graphical display of the structure(s) in  #
# this CIF.  For information consult the CIF home page http://www.iucr.org/  #
# cif/home.html                                                              #
#                                                                            #
# This file may be used for bona fide research purposes within the           #
# scientific community so long as proper attribution is given to the journal # 
# article from which it was obtained.                                        #
#                                                                            #
##############################################################################
                                             
data_global
_audit_creation_method     'form.cif (version 2.0)'
_journal_data_validation_number     ?
_journal_date_recd_electronic     2011-02-17
_journal_date_accepted     2011-02-21
_journal_name_full     'Acta Crystallographica, Section E'
_journal_year     2011
_journal_volume     67
_journal_issue      4
_journal_page_first     o767
_journal_page_last     o767
_journal_paper_category     QO
_journal_coeditor_code     KP2311
_publ_contact_author_name     'Prof. Uk Lee'
_publ_contact_author_address
;
Department of Chemistry, Pukyong National University, 599-1 Daeyeon 3-dong
Nam-gu, Busan 608-737, Republic of Korea
;
_publ_contact_author_email     uklee@pknu.ac.kr
_publ_contact_author_fax     '+82-51-629-5583'
_publ_contact_author_phone     '+82-51-629-5596'
_publ_section_title
;
5-Cyclohexyl-3-(4-fluorophenylsulfonyl)-2-methyl-1-benzofuran
;
loop_
    _publ_author_name
    _publ_author_address
    'Choi, Hong Dae'
;
 Department of Chemistry, Dongeui University, San 24 Kaya-dong Busanjin-gu,
 Busan 614-714, Republic of Korea
;
    'Seo, Pil Ja'
;
 Department of Chemistry, Dongeui University, San 24 Kaya-dong Busanjin-gu,
 Busan 614-714, Republic of Korea
;
    'Son, Byeng Wha'
;
 Department of Chemistry, Pukyong National University, 599-1 Daeyeon 3-dong
 Nam-gu, Busan 608-737, Republic of Korea
;
    'Lee, Uk'
;
 Department of Chemistry, Pukyong National University, 599-1 Daeyeon 3-dong
 Nam-gu, Busan 608-737, Republic of Korea
;
_publ_section_synopsis     .
data_I
_chemical_name_systematic
;
5-Cyclohexyl-3-(4-fluorophenylsulfonyl)-2-methyl-1-benzofuran
;
_chemical_name_common     ?
_chemical_formula_moiety     'C21 H21 F O3 S'
_chemical_formula_sum     'C21 H21 F O3 S'
_chemical_formula_iupac     'C21 H21 F O3 S'
_chemical_formula_weight     372.44
_chemical_melting_point     ?
_symmetry_cell_setting     triclinic
_symmetry_space_group_name_H-M     'P -1'
_symmetry_space_group_name_Hall     '-P 1'
loop_
    _symmetry_equiv_pos_as_xyz
    'x, y, z'
    '-x, -y, -z'
_cell_length_a     9.2014(3)
_cell_length_b     10.2563(4)
_cell_length_c     11.1105(4)
_cell_angle_alpha     80.564(2)
_cell_angle_beta     66.317(2)
_cell_angle_gamma     71.825(2)
_cell_volume     911.41(6)
_cell_formula_units_Z     2
_cell_measurement_reflns_used     6718
_cell_measurement_theta_min     2.51
_cell_measurement_theta_max     27.53
_cell_measurement_temperature     173(2)
_exptl_crystal_description     'block'
_exptl_crystal_colour     'colourless'
_exptl_crystal_size_max     0.325
_exptl_crystal_size_mid     0.231
_exptl_crystal_size_min     0.174
_exptl_crystal_density_diffrn     1.357
_exptl_crystal_density_meas     ?
_exptl_crystal_density_method     'not measured'
_exptl_crystal_F_000     392
_exptl_absorpt_coefficient_mu     0.205
_exptl_absorpt_correction_type     multi-scan
_exptl_absorpt_process_details     '(SADABS; Bruker, 2009)'
_exptl_absorpt_correction_T_min     0.6396
_exptl_absorpt_correction_T_max     0.7456
_exptl_special_details
;
;
_diffrn_ambient_temperature     173(2)
_diffrn_radiation_type     MoK\a
_diffrn_radiation_wavelength     0.71073
_diffrn_radiation_source     'rotating anode'
_diffrn_radiation_monochromator     'graphite multilayer'
_diffrn_measurement_device_type     'Bruker SMART APEXII CCD'
_diffrn_measurement_method     '\f and \w'
_diffrn_detector_area_resol_mean     10.0
_diffrn_reflns_number     15715
_diffrn_reflns_av_R_equivalents     0.0337
_diffrn_reflns_av_sigmaI/netI     0.0278
_diffrn_reflns_theta_min     2.00
_diffrn_reflns_theta_max     27.00
_diffrn_reflns_theta_full     27.00
_diffrn_measured_fraction_theta_max     0.997
_diffrn_measured_fraction_theta_full     0.997
_diffrn_reflns_limit_h_min     -11
_diffrn_reflns_limit_h_max     11
_diffrn_reflns_limit_k_min     -12
_diffrn_reflns_limit_k_max     13
_diffrn_reflns_limit_l_min     -14
_diffrn_reflns_limit_l_max     14
_diffrn_standards_number     0
_diffrn_standards_interval_count     ?
_diffrn_standards_interval_time     ?
_diffrn_standards_decay_%     ?
_refine_special_details
;
 Refinement of F^2^ against ALL reflections.  The weighted R-factor wR and
 goodness of fit S are based on F^2^, conventional R-factors R are based
 on F, with F set to zero for negative F^2^. The threshold expression of
 F^2^ > 2sigma(F^2^) is used only for calculating R-factors(gt) etc. and is
 not relevant to the choice of reflections for refinement.  R-factors based
 on F^2^ are statistically about twice as large as those based on F, and R-
 factors based on ALL data will be even larger.
;
_reflns_number_total     3967
_reflns_number_gt     3395
_reflns_threshold_expression     I>2\s(I)
_refine_ls_structure_factor_coef     Fsqd
_refine_ls_matrix_type     full
_refine_ls_R_factor_all     0.0454
_refine_ls_R_factor_gt     0.0388
_refine_ls_wR_factor_gt     0.1016
_refine_ls_wR_factor_ref     0.1060
_refine_ls_goodness_of_fit_ref     1.030
_refine_ls_restrained_S_all     1.030
_refine_ls_number_reflns     3967
_refine_ls_number_parameters     236
_refine_ls_number_restraints     0
_refine_ls_hydrogen_treatment     constr
_refine_ls_weighting_scheme     calc
_refine_ls_weighting_details
         'calc w=1/[\s^2^(Fo^2^)+(0.0513P)^2^+0.3006P] where P=(Fo^2^+2Fc^2^)/3'
_atom_sites_solution_hydrogens     difmap
_atom_sites_solution_primary     direct
_atom_sites_solution_secondary     difmap
_refine_ls_shift/su_max     0.001
_refine_ls_shift/su_mean     0.000
_refine_diff_density_max     0.243
_refine_diff_density_min     -0.393
_refine_ls_extinction_method     none
_refine_ls_extinction_coef     ?
loop_
    _atom_type_symbol
    _atom_type_description
    _atom_type_scat_dispersion_real
    _atom_type_scat_dispersion_imag
    _atom_type_scat_source
    'C' 'C' 0.0033 0.0016
                         'International Tables Vol C Tables 4.2.6.8 and 6.1.1.4'
    'H' 'H' 0.0000 0.0000
                         'International Tables Vol C Tables 4.2.6.8 and 6.1.1.4'
    'O' 'O' 0.0106 0.0060
                         'International Tables Vol C Tables 4.2.6.8 and 6.1.1.4'
    'F' 'F' 0.0171 0.0103
                         'International Tables Vol C Tables 4.2.6.8 and 6.1.1.4'
    'S' 'S' 0.1246 0.1234
                         'International Tables Vol C Tables 4.2.6.8 and 6.1.1.4'
_computing_data_collection     '<i>APEX2</i> (Bruker, 2009)'
_computing_cell_refinement     '<i>SAINT</i> (Bruker, 2009)'
_computing_data_reduction     '<i>SAINT</i> (Bruker, 2009)'
_computing_structure_solution     '<i>SHELXS97</i> (Sheldrick, 2008)'
_computing_structure_refinement     '<i>SHELXL97</i> (Sheldrick, 2008)'
_computing_molecular_graphics
        '<i>ORTEP-3</i> (Farrugia, 1997) and <i>DIAMOND</i> (Brandenburg, 1998)'
_computing_publication_material     '<i>SHELXL97</i> (Sheldrick, 2008)'
loop_
    _atom_site_type_symbol
    _atom_site_label
    _atom_site_fract_x
    _atom_site_fract_y
    _atom_site_fract_z
    _atom_site_U_iso_or_equiv
    _atom_site_adp_type
    _atom_site_calc_flag
    _atom_site_refinement_flags
    _atom_site_occupancy
    _atom_site_disorder_assembly
    _atom_site_disorder_group
    S S1 0.17745(5) 0.50397(4) 0.70139(3) 0.03247(12) Uani d . 1 . .
    F F1 0.60299(14) 0.09412(12) 0.93389(12) 0.0614(3) Uani d . 1 . .
    O O1 -0.07799(13) 0.32075(11) 0.61095(11) 0.0385(3) Uani d . 1 . .
    O O2 0.28066(15) 0.57220(12) 0.59295(11) 0.0417(3) Uani d . 1 . .
    O O3 0.04350(14) 0.58296(11) 0.80566(11) 0.0418(3) Uani d . 1 . .
    C C1 0.09922(18) 0.40980(15) 0.63832(14) 0.0309(3) Uani d . 1 . .
    C C2 0.19131(19) 0.32218(15) 0.52695(14) 0.0313(3) Uani d . 1 . .
    C C3 0.35461(19) 0.28136(15) 0.44039(14) 0.0330(3) Uani d . 1 . .
    H H3 0.4340 0.3158 0.4458 0.040 Uiso calc R 1 . .
    C C4 0.3973(2) 0.18808(16) 0.34550(14) 0.0358(3) Uani d . 1 . .
    C C5 0.2739(2) 0.14063(17) 0.33786(16) 0.0414(4) Uani d . 1 . .
    H H5 0.3033 0.0796 0.2734 0.050 Uiso calc R 1 . .
    C C6 0.1113(2) 0.18053(18) 0.42166(17) 0.0425(4) Uani d . 1 . .
    H H6 0.0307 0.1485 0.4152 0.051 Uiso calc R 1 . .
    C C7 0.0751(2) 0.27039(16) 0.51537(15) 0.0351(3) Uani d . 1 . .
    C C8 -0.06007(19) 0.40433(15) 0.68512(15) 0.0345(3) Uani d . 1 . .
    C C9 -0.2136(2) 0.46764(19) 0.79404(17) 0.0441(4) Uani d . 1 . .
    H H9A -0.1905 0.5242 0.8411 0.066 Uiso calc R 1 . .
    H H9B -0.2558 0.3968 0.8528 0.066 Uiso calc R 1 . .
    H H9C -0.2941 0.5229 0.7588 0.066 Uiso calc R 1 . .
    C C10 0.5742(2) 0.13649(16) 0.25294(15) 0.0388(4) Uani d . 1 . .
    H H10 0.5752 0.0787 0.1905 0.047 Uiso calc R 1 . .
    C C11 0.6477(2) 0.25270(16) 0.17308(15) 0.0379(4) Uani d . 1 . .
    H H11A 0.5823 0.3044 0.1221 0.046 Uiso calc R 1 . .
    H H11B 0.6428 0.3146 0.2327 0.046 Uiso calc R 1 . .
    C C12 0.8261(2) 0.19855(17) 0.08055(16) 0.0410(4) Uani d . 1 . .
    H H12A 0.8295 0.1467 0.0135 0.049 Uiso calc R 1 . .
    H H12B 0.8707 0.2754 0.0371 0.049 Uiso calc R 1 . .
    C C13 0.9320(2) 0.10759(18) 0.15317(18) 0.0467(4) Uani d . 1 . .
    H H13A 0.9408 0.1624 0.2120 0.056 Uiso calc R 1 . .
    H H13B 1.0420 0.0693 0.0903 0.056 Uiso calc R 1 . .
    C C14 0.8602(2) -0.00825(19) 0.23200(19) 0.0583(6) Uani d . 1 . .
    H H14A 0.9268 -0.0608 0.2818 0.070 Uiso calc R 1 . .
    H H14B 0.8633 -0.0693 0.1724 0.070 Uiso calc R 1 . .
    C C15 0.6827(3) 0.0469(2) 0.32611(18) 0.0578(6) Uani d . 1 . .
    H H15A 0.6810 0.1006 0.3911 0.069 Uiso calc R 1 . .
    H H15B 0.6385 -0.0295 0.3720 0.069 Uiso calc R 1 . .
    C C16 0.30614(19) 0.38018(15) 0.77139(14) 0.0317(3) Uani d . 1 . .
    C C17 0.2384(2) 0.33178(17) 0.90047(15) 0.0383(4) Uani d . 1 . .
    H H17 0.1261 0.3643 0.9490 0.046 Uiso calc R 1 . .
    C C18 0.3384(2) 0.23538(19) 0.95594(17) 0.0451(4) Uani d . 1 . .
    H H18 0.2956 0.2023 1.0423 0.054 Uiso calc R 1 . .
    C C19 0.5031(2) 0.18935(18) 0.88040(18) 0.0418(4) Uani d . 1 . .
    C C20 0.5731(2) 0.23555(18) 0.75333(18) 0.0425(4) Uani d . 1 . .
    H H20 0.6853 0.2018 0.7054 0.051 Uiso calc R 1 . .
    C C21 0.47341(19) 0.33341(17) 0.69787(16) 0.0380(4) Uani d . 1 . .
    H H21 0.5179 0.3676 0.6121 0.046 Uiso calc R 1 . .
loop_
    _atom_site_aniso_label
    _atom_site_aniso_U_11
    _atom_site_aniso_U_22
    _atom_site_aniso_U_33
    _atom_site_aniso_U_12
    _atom_site_aniso_U_13
    _atom_site_aniso_U_23
    S1 0.0357(2) 0.0309(2) 0.0242(2) -0.00993(15) -0.00282(15) -0.00406(14)
    F1 0.0580(7) 0.0651(7) 0.0675(8) -0.0096(6) -0.0381(6) 0.0045(6)
    O1 0.0357(6) 0.0430(6) 0.0352(6) -0.0116(5) -0.0113(5) -0.0005(5)
    O2 0.0492(7) 0.0392(6) 0.0311(6) -0.0191(5) -0.0055(5) 0.0024(5)
    O3 0.0423(7) 0.0381(6) 0.0338(6) -0.0055(5) -0.0030(5) -0.0123(5)
    C1 0.0320(7) 0.0300(7) 0.0244(7) -0.0058(6) -0.0061(6) -0.0017(6)
    C2 0.0383(8) 0.0287(7) 0.0234(7) -0.0077(6) -0.0100(6) 0.0011(6)
    C3 0.0385(8) 0.0319(7) 0.0246(7) -0.0094(6) -0.0076(6) -0.0024(6)
    C4 0.0465(9) 0.0311(7) 0.0239(7) -0.0096(7) -0.0082(6) -0.0008(6)
    C5 0.0599(11) 0.0370(8) 0.0280(8) -0.0156(8) -0.0140(7) -0.0041(7)
    C6 0.0528(10) 0.0434(9) 0.0378(9) -0.0184(8) -0.0193(8) -0.0024(7)
    C7 0.0389(8) 0.0353(8) 0.0293(8) -0.0097(6) -0.0125(6) 0.0020(6)
    C8 0.0371(8) 0.0316(7) 0.0293(8) -0.0065(6) -0.0103(6) 0.0018(6)
    C9 0.0323(8) 0.0485(10) 0.0398(9) -0.0063(7) -0.0046(7) -0.0040(7)
    C10 0.0493(9) 0.0333(8) 0.0253(7) -0.0097(7) -0.0042(7) -0.0074(6)
    C11 0.0438(9) 0.0334(8) 0.0310(8) -0.0074(7) -0.0116(7) 0.0008(6)
    C12 0.0445(9) 0.0400(9) 0.0321(8) -0.0111(7) -0.0086(7) -0.0006(7)
    C13 0.0452(10) 0.0423(9) 0.0433(10) 0.0000(8) -0.0129(8) -0.0103(8)
    C14 0.0573(12) 0.0407(10) 0.0444(11) 0.0086(8) -0.0046(9) 0.0026(8)
    C15 0.0613(12) 0.0428(10) 0.0350(9) 0.0066(9) -0.0022(8) 0.0068(8)
    C16 0.0339(8) 0.0348(8) 0.0248(7) -0.0130(6) -0.0051(6) -0.0051(6)
    C17 0.0347(8) 0.0483(9) 0.0248(7) -0.0129(7) -0.0022(6) -0.0037(7)
    C18 0.0496(10) 0.0547(10) 0.0290(8) -0.0177(8) -0.0120(7) 0.0031(7)
    C19 0.0451(9) 0.0420(9) 0.0468(10) -0.0128(7) -0.0247(8) -0.0027(7)
    C20 0.0301(8) 0.0481(10) 0.0458(10) -0.0118(7) -0.0071(7) -0.0090(8)
    C21 0.0351(8) 0.0440(9) 0.0293(8) -0.0160(7) -0.0014(6) -0.0041(7)
_geom_special_details
;
 All esds (except the esd in the dihedral angle between two l.s. planes)
 are estimated using the full covariance matrix.  The cell esds are taken
 into account individually in the estimation of esds in distances, angles
 and torsion angles; correlations between esds in cell parameters are only
 used when they are defined by crystal symmetry.  An approximate (isotropic)
 treatment of cell esds is used for estimating esds involving l.s. planes.
;
loop_
    _geom_bond_atom_site_label_1
    _geom_bond_atom_site_label_2
    _geom_bond_site_symmetry_2
    _geom_bond_distance
    _geom_bond_publ_flag
    S1 O3 . 1.4336(11) ?
    S1 O2 . 1.4360(11) ?
    S1 C1 . 1.7329(16) ?
    S1 C16 . 1.7599(16) ?
    F1 C19 . 1.3567(19) ?
    O1 C8 . 1.3675(19) ?
    O1 C7 . 1.3793(19) ?
    C1 C8 . 1.361(2) ?
    C1 C2 . 1.451(2) ?
    C2 C7 . 1.389(2) ?
    C2 C3 . 1.392(2) ?
    C3 C4 . 1.395(2) ?
    C3 H3 . 0.9300 ?
    C4 C5 . 1.403(2) ?
    C4 C10 . 1.511(2) ?
    C5 C6 . 1.378(2) ?
    C5 H5 . 0.9300 ?
    C6 C7 . 1.374(2) ?
    C6 H6 . 0.9300 ?
    C8 C9 . 1.481(2) ?
    C9 H9A . 0.9600 ?
    C9 H9B . 0.9600 ?
    C9 H9C . 0.9600 ?
    C10 C15 . 1.529(3) ?
    C10 C11 . 1.530(2) ?
    C10 H10 . 0.9800 ?
    C11 C12 . 1.524(2) ?
    C11 H11A . 0.9700 ?
    C11 H11B . 0.9700 ?
    C12 C13 . 1.512(2) ?
    C12 H12A . 0.9700 ?
    C12 H12B . 0.9700 ?
    C13 C14 . 1.516(3) ?
    C13 H13A . 0.9700 ?
    C13 H13B . 0.9700 ?
    C14 C15 . 1.525(2) ?
    C14 H14A . 0.9700 ?
    C14 H14B . 0.9700 ?
    C15 H15A . 0.9700 ?
    C15 H15B . 0.9700 ?
    C16 C21 . 1.387(2) ?
    C16 C17 . 1.390(2) ?
    C17 C18 . 1.376(2) ?
    C17 H17 . 0.9300 ?
    C18 C19 . 1.373(2) ?
    C18 H18 . 0.9300 ?
    C19 C20 . 1.369(2) ?
    C20 C21 . 1.381(2) ?
    C20 H20 . 0.9300 ?
    C21 H21 . 0.9300 ?
loop_
    _geom_angle_atom_site_label_1
    _geom_angle_atom_site_label_2
    _geom_angle_atom_site_label_3
    _geom_angle_site_symmetry_1
    _geom_angle_site_symmetry_3
    _geom_angle
    _geom_angle_publ_flag
    O3 S1 O2 . . 119.61(7) ?
    O3 S1 C1 . . 108.35(7) ?
    O2 S1 C1 . . 107.95(7) ?
    O3 S1 C16 . . 107.80(7) ?
    O2 S1 C16 . . 107.38(7) ?
    C1 S1 C16 . . 104.78(7) ?
    C8 O1 C7 . . 107.23(12) ?
    C8 C1 C2 . . 107.66(14) ?
    C8 C1 S1 . . 125.98(12) ?
    C2 C1 S1 . . 126.35(12) ?
    C7 C2 C3 . . 119.17(14) ?
    C7 C2 C1 . . 104.49(13) ?
    C3 C2 C1 . . 136.33(15) ?
    C2 C3 C4 . . 118.99(15) ?
    C2 C3 H3 . . 120.5 ?
    C4 C3 H3 . . 120.5 ?
    C3 C4 C5 . . 119.14(15) ?
    C3 C4 C10 . . 120.85(15) ?
    C5 C4 C10 . . 120.00(14) ?
    C6 C5 C4 . . 122.90(15) ?
    C6 C5 H5 . . 118.5 ?
    C4 C5 H5 . . 118.5 ?
    C7 C6 C5 . . 116.07(16) ?
    C7 C6 H6 . . 122.0 ?
    C5 C6 H6 . . 122.0 ?
    C6 C7 O1 . . 125.83(15) ?
    C6 C7 C2 . . 123.71(15) ?
    O1 C7 C2 . . 110.46(13) ?
    C1 C8 O1 . . 110.16(13) ?
    C1 C8 C9 . . 135.13(15) ?
    O1 C8 C9 . . 114.70(14) ?
    C8 C9 H9A . . 109.5 ?
    C8 C9 H9B . . 109.5 ?
    H9A C9 H9B . . 109.5 ?
    C8 C9 H9C . . 109.5 ?
    H9A C9 H9C . . 109.5 ?
    H9B C9 H9C . . 109.5 ?
    C4 C10 C15 . . 111.52(13) ?
    C4 C10 C11 . . 112.73(13) ?
    C15 C10 C11 . . 110.17(15) ?
    C4 C10 H10 . . 107.4 ?
    C15 C10 H10 . . 107.4 ?
    C11 C10 H10 . . 107.4 ?
    C12 C11 C10 . . 111.90(13) ?
    C12 C11 H11A . . 109.2 ?
    C10 C11 H11A . . 109.2 ?
    C12 C11 H11B . . 109.2 ?
    C10 C11 H11B . . 109.2 ?
    H11A C11 H11B . . 107.9 ?
    C13 C12 C11 . . 111.76(13) ?
    C13 C12 H12A . . 109.3 ?
    C11 C12 H12A . . 109.3 ?
    C13 C12 H12B . . 109.3 ?
    C11 C12 H12B . . 109.3 ?
    H12A C12 H12B . . 107.9 ?
    C12 C13 C14 . . 111.51(16) ?
    C12 C13 H13A . . 109.3 ?
    C14 C13 H13A . . 109.3 ?
    C12 C13 H13B . . 109.3 ?
    C14 C13 H13B . . 109.3 ?
    H13A C13 H13B . . 108.0 ?
    C13 C14 C15 . . 111.21(15) ?
    C13 C14 H14A . . 109.4 ?
    C15 C14 H14A . . 109.4 ?
    C13 C14 H14B . . 109.4 ?
    C15 C14 H14B . . 109.4 ?
    H14A C14 H14B . . 108.0 ?
    C14 C15 C10 . . 111.44(14) ?
    C14 C15 H15A . . 109.3 ?
    C10 C15 H15A . . 109.3 ?
    C14 C15 H15B . . 109.3 ?
    C10 C15 H15B . . 109.3 ?
    H15A C15 H15B . . 108.0 ?
    C21 C16 C17 . . 121.00(15) ?
    C21 C16 S1 . . 119.73(12) ?
    C17 C16 S1 . . 119.26(12) ?
    C18 C17 C16 . . 119.55(15) ?
    C18 C17 H17 . . 120.2 ?
    C16 C17 H17 . . 120.2 ?
    C19 C18 C17 . . 118.27(15) ?
    C19 C18 H18 . . 120.9 ?
    C17 C18 H18 . . 120.9 ?
    F1 C19 C20 . . 117.78(16) ?
    F1 C19 C18 . . 118.83(16) ?
    C20 C19 C18 . . 123.39(16) ?
    C19 C20 C21 . . 118.49(15) ?
    C19 C20 H20 . . 120.8 ?
    C21 C20 H20 . . 120.8 ?
    C20 C21 C16 . . 119.29(15) ?
    C20 C21 H21 . . 120.4 ?
    C16 C21 H21 . . 120.4 ?
loop_
    _geom_torsion_atom_site_label_1
    _geom_torsion_atom_site_label_2
    _geom_torsion_atom_site_label_3
    _geom_torsion_atom_site_label_4
    _geom_torsion_site_symmetry_1
    _geom_torsion_site_symmetry_2
    _geom_torsion_site_symmetry_3
    _geom_torsion_site_symmetry_4
    _geom_torsion
    _geom_torsion_publ_flag
    O3 S1 C1 C8 . . . . -4.02(16) ?
    O2 S1 C1 C8 . . . . -134.92(14) ?
    C16 S1 C1 C8 . . . . 110.87(14) ?
    O3 S1 C1 C2 . . . . 176.35(12) ?
    O2 S1 C1 C2 . . . . 45.45(15) ?
    C16 S1 C1 C2 . . . . -68.77(14) ?
    C8 C1 C2 C7 . . . . 0.40(16) ?
    S1 C1 C2 C7 . . . . -179.91(11) ?
    C8 C1 C2 C3 . . . . -178.10(16) ?
    S1 C1 C2 C3 . . . . 1.6(3) ?
    C7 C2 C3 C4 . . . . -0.8(2) ?
    C1 C2 C3 C4 . . . . 177.49(15) ?
    C2 C3 C4 C5 . . . . 1.5(2) ?
    C2 C3 C4 C10 . . . . -177.55(13) ?
    C3 C4 C5 C6 . . . . -1.0(2) ?
    C10 C4 C5 C6 . . . . 178.11(15) ?
    C4 C5 C6 C7 . . . . -0.3(2) ?
    C5 C6 C7 O1 . . . . -178.25(14) ?
    C5 C6 C7 C2 . . . . 1.0(2) ?
    C8 O1 C7 C6 . . . . 178.84(15) ?
    C8 O1 C7 C2 . . . . -0.53(16) ?
    C3 C2 C7 C6 . . . . -0.5(2) ?
    C1 C2 C7 C6 . . . . -179.30(15) ?
    C3 C2 C7 O1 . . . . 178.90(12) ?
    C1 C2 C7 O1 . . . . 0.08(16) ?
    C2 C1 C8 O1 . . . . -0.74(17) ?
    S1 C1 C8 O1 . . . . 179.56(10) ?
    C2 C1 C8 C9 . . . . 179.96(16) ?
    S1 C1 C8 C9 . . . . 0.3(3) ?
    C7 O1 C8 C1 . . . . 0.79(16) ?
    C7 O1 C8 C9 . . . . -179.75(13) ?
    C3 C4 C10 C15 . . . . 67.17(19) ?
    C5 C4 C10 C15 . . . . -111.92(18) ?
    C3 C4 C10 C11 . . . . -57.37(19) ?
    C5 C4 C10 C11 . . . . 123.54(16) ?
    C4 C10 C11 C12 . . . . 179.92(14) ?
    C15 C10 C11 C12 . . . . 54.64(18) ?
    C10 C11 C12 C13 . . . . -54.48(19) ?
    C11 C12 C13 C14 . . . . 54.41(19) ?
    C12 C13 C14 C15 . . . . -55.3(2) ?
    C13 C14 C15 C10 . . . . 56.3(2) ?
    C4 C10 C15 C14 . . . . 178.45(16) ?
    C11 C10 C15 C14 . . . . -55.6(2) ?
    O3 S1 C16 C21 . . . . -150.86(13) ?
    O2 S1 C16 C21 . . . . -20.74(15) ?
    C1 S1 C16 C21 . . . . 93.88(13) ?
    O3 S1 C16 C17 . . . . 28.49(15) ?
    O2 S1 C16 C17 . . . . 158.60(13) ?
    C1 S1 C16 C17 . . . . -86.78(14) ?
    C21 C16 C17 C18 . . . . -0.4(2) ?
    S1 C16 C17 C18 . . . . -179.76(13) ?
    C16 C17 C18 C19 . . . . -0.5(3) ?
    C17 C18 C19 F1 . . . . -179.88(15) ?
    C17 C18 C19 C20 . . . . 0.8(3) ?
    F1 C19 C20 C21 . . . . -179.41(14) ?
    C18 C19 C20 C21 . . . . 0.0(3) ?
    C19 C20 C21 C16 . . . . -0.9(2) ?
    C17 C16 C21 C20 . . . . 1.1(2) ?
    S1 C16 C21 C20 . . . . -179.53(12) ?
loop_
    _geom_hbond_atom_site_label_D
    _geom_hbond_atom_site_label_H
    _geom_hbond_atom_site_label_A
    _geom_hbond_site_symmetry_A
    _geom_hbond_distance_DH
    _geom_hbond_distance_HA
    _geom_hbond_distance_DA
    _geom_hbond_angle_DHA
    C17 H17 O3 2_567 0.93 2.59 3.2970(19) 133
    C20 H20 O1 1_655 0.93 2.60 3.285(2) 131
    C21 H21 O2 2_666 0.93 2.42 3.3114(19) 160
