# Supplementary material for: 5-Cyclo­hexyl-3-(4-fluoro­phenyl­sulfon­yl)-2-methyl-1-benzofuran
Source: Acta Crystallogr Sect E Struct Rep Online. 2011 Mar 2;67(Pt 4):o767. doi: 10.1107/S1600536811006593 (PMC3099782; doi:10.1107/S1600536811006593)
Supplement: Supplementary file 2 [file e-67-0o767-Isup2.hkl]

# 
# h,k,l, Fc-squared, Fo-squared, sigma(Fo-squared) and status flag 
# 
data_I
_shelx_title ' 1058 IN P-1' 
_shelx_refln_list_code          4 
_shelx_F_calc_maximum      113.36 
_exptl_crystal_F_000       392.00 
_reflns_d_resolution_high  0.7828 
 
loop_ 
 _symmetry_equiv_pos_as_xyz 
 'x, y, z' 
 '-x, -y, -z' 
 
_cell_length_a     9.2014 
_cell_length_b    10.2563 
_cell_length_c    11.1105 
_cell_angle_alpha  80.564 
_cell_angle_beta   66.317 
_cell_angle_gamma  71.825 
 
_shelx_F_squared_multiplier     1.000 
 
loop_ 
 _refln_index_h 
 _refln_index_k 
 _refln_index_l 
 _refln_F_squared_calc 
 _refln_F_squared_meas 
 _refln_F_squared_sigma 
 _refln_observed_status 
   1   0   0      145.15      148.22      3.91 o 
   2   0   0      194.73      185.50      2.75 o 
   3   0   0        5.40        4.12      0.34 o 
   4   0   0      417.93      444.83      6.38 o 
   5   0   0        3.29        8.35      0.47 o 
   6   0   0        2.25        2.54      0.30 o 
   7   0   0       84.19       84.48      4.03 o 
   8   0   0      196.38      183.57      6.01 o 
   9   0   0       56.69       61.26      3.48 o 
  10   0   0        3.85        4.52      1.56 o 
 -10   1   0        1.02        0.52      1.14 o 
  -9   1   0       38.56       34.42      2.70 o 
  -8   1   0        8.66        9.59      1.59 o 
  -7   1   0       18.46       15.75      1.71 o 
  -6   1   0      151.79      146.05      3.16 o 
  -5   1   0      127.57      130.41      2.58 o 
  -4   1   0      235.08      237.32      3.31 o 
  -3   1   0       18.16       21.99      0.68 o 
  -2   1   0      619.09      598.38      7.13 o 
  -1   1   0     1192.28     1203.69     16.23 o 
   0   1   0     1457.10     1387.72     28.07 o 
   1   1   0     3832.80     3385.05     69.16 o 
   2   1   0      735.57      729.28     13.08 o 
   3   1   0     1926.35     1951.75     27.65 o 
   4   1   0      633.90      712.52     10.63 o 
   5   1   0       46.95       52.03      1.40 o 
   6   1   0        1.75        2.02      0.38 o 
   7   1   0      118.32      115.14      4.29 o 
   8   1   0      309.05      313.37     11.45 o 
   9   1   0        0.14        0.78      0.97 o 
  10   1   0        0.78        0.36      1.12 o 
  -9   2   0        4.56        4.45      1.65 o 
  -8   2   0        2.03        2.51      1.09 o 
  -7   2   0       35.21       35.14      1.26 o 
  -6   2   0      106.66      105.64      3.11 o 
  -5   2   0      230.68      235.97      3.95 o 
  -4   2   0      742.50      761.38      9.33 o 
  -3   2   0      417.02      379.82      6.36 o 
  -2   2   0       32.99       31.68      0.82 o 
  -1   2   0      733.29      722.19     10.43 o 
   0   2   0      275.51      293.32      4.04 o 
   1   2   0     3399.74     2970.15     54.98 o 
   2   2   0     3261.80     3275.57     50.79 o 
   3   2   0       71.28       67.67      1.59 o 
   4   2   0      313.28      312.57      5.12 o 
   5   2   0        2.91        4.70      0.49 o 
   6   2   0       35.82       31.12      1.71 o 
   7   2   0      110.71       98.90      4.89 o 
   8   2   0      124.95      118.88      4.59 o 
   9   2   0       73.10       69.15      3.70 o 
  10   2   0       12.07       11.14      1.95 o 
  -9   3   0       24.89       23.21      4.13 o 
  -8   3   0        2.94        3.68      2.12 o 
  -7   3   0       49.96       47.46      2.08 o 
  -6   3   0      279.08      285.13      5.68 o 
  -5   3   0      621.93      575.92      9.20 o 
  -4   3   0       84.82       89.75      1.94 o 
  -3   3   0       26.02       24.17      0.84 o 
  -2   3   0      345.61      344.04      5.58 o 
  -1   3   0      397.76      391.68      6.50 o 
   0   3   0      437.75      408.30      5.34 o 
   1   3   0     1229.70     1293.68     17.21 o 
   2   3   0        5.30        3.32      0.74 o 
   3   3   0     1312.88     1356.77     21.62 o 
   4   3   0      316.81      340.65      7.82 o 
   5   3   0       65.55       73.99      4.06 o 
   6   3   0       32.07       34.18      1.92 o 
   7   3   0       29.74       25.74      1.85 o 
   8   3   0       51.08       40.12      3.39 o 
   9   3   0       54.07       55.83      3.34 o 
  10   3   0       30.86       26.13      2.62 o 
  -8   4   0        1.71        0.02      0.69 o 
  -7   4   0       53.09       56.39      6.30 o 
  -6   4   0      454.97      451.89     10.84 o 
  -5   4   0      334.85      333.73      7.32 o 
  -4   4   0      494.95      496.20     13.58 o 
  -3   4   0     1037.67      993.34     13.75 o 
  -2   4   0       81.50       73.29      1.87 o 
  -1   4   0      152.62      165.97      2.79 o 
   0   4   0        1.80        0.85      0.20 o 
   1   4   0      221.09      264.75      4.03 o 
   2   4   0     1496.83     1491.71     21.74 o 
   3   4   0       21.86       32.97      1.42 o 
   4   4   0       27.76       35.57      2.35 o 
   5   4   0       32.85       35.43      1.24 o 
   6   4   0      302.45      319.10      6.90 o 
   7   4   0      326.87      330.50      8.08 o 
   8   4   0       44.21       50.11      1.78 o 
   9   4   0       15.37       17.64      2.64 o 
  10   4   0        0.27        0.45      1.41 o 
  -8   5   0       10.30       12.00      1.55 o 
  -7   5   0        6.56        3.70      2.51 o 
  -6   5   0        2.74        2.94      1.00 o 
  -5   5   0      283.83      271.62      7.13 o 
  -4   5   0       44.11       44.49      1.99 o 
  -3   5   0      533.27      549.08      9.53 o 
  -2   5   0      333.56      329.05      6.03 o 
  -1   5   0      419.29      453.45      7.37 o 
   0   5   0       69.70       53.66      1.21 o 
   1   5   0      766.22      822.08     11.44 o 
   2   5   0        0.68        0.25      0.19 o 
   3   5   0       18.87       27.42      1.45 o 
   4   5   0        0.14        0.29      0.36 o 
   5   5   0      249.26      246.79      5.07 o 
   6   5   0       35.09       36.01      2.96 o 
   7   5   0      109.87      110.57      4.27 o 
   8   5   0      119.60      118.42      3.61 o 
   9   5   0       14.99       14.60      1.13 o 
  10   5   0        4.27        4.23      1.31 o 
  -7   6   0        0.29        0.30      1.10 o 
  -6   6   0       66.90       72.26      4.13 o 
  -5   6   0       83.62       78.07      2.94 o 
  -4   6   0        1.21        0.50      0.65 o 
  -3   6   0      658.32      638.38     12.54 o 
  -2   6   0      136.96      138.17      3.21 o 
  -1   6   0      105.74      103.26      2.05 o 
   0   6   0       42.48       37.81      1.08 o 
   1   6   0        7.36       14.84      0.75 o 
   2   6   0      192.32      188.67      2.88 o 
   3   6   0     2804.60     2897.98     38.55 o 
   4   6   0       22.51       26.49      1.43 o 
   5   6   0       97.69      105.73      3.99 o 
   6   6   0      200.25      220.75      9.23 o 
   7   6   0       10.81        8.53      1.03 o 
   8   6   0        3.43        3.46      0.81 o 
   9   6   0        0.02        0.46      0.61 o 
  10   6   0        2.15        1.47      1.08 o 
  -7   7   0        3.96        4.91      1.65 o 
  -6   7   0       24.06       25.66      2.60 o 
  -5   7   0       15.59       18.44      2.80 o 
  -4   7   0       20.69       17.44      1.47 o 
  -3   7   0      469.25      448.68      9.52 o 
  -2   7   0        7.02        5.20      0.85 o 
  -1   7   0       71.98       71.02      1.94 o 
   0   7   0        8.10        6.71      0.56 o 
   1   7   0       27.79       33.87      1.19 o 
   2   7   0      265.25      265.68      4.10 o 
   3   7   0       68.79       63.37      2.01 o 
   4   7   0      167.43      177.89      4.05 o 
   5   7   0      434.58      446.06      9.44 o 
   6   7   0      380.78      379.00      8.46 o 
   7   7   0       18.25       27.10      1.94 o 
   8   7   0        5.28        5.13      0.98 o 
   9   7   0        5.75        3.51      0.90 o 
  10   7   0       18.07       20.25      1.80 o 
  -6   8   0       13.64       17.95      2.44 o 
  -5   8   0        0.18       -0.05      0.88 o 
  -4   8   0       48.05       46.79      4.16 o 
  -3   8   0        3.70        3.37      0.92 o 
  -2   8   0        4.25        4.25      0.80 o 
  -1   8   0       41.08       43.86      1.79 o 
   0   8   0        6.93        6.10      0.81 o 
   1   8   0       33.34       38.64      1.40 o 
   2   8   0      137.91      129.87      2.52 o 
   3   8   0       88.72       81.01      2.45 o 
   4   8   0       22.01       24.45      1.90 o 
   5   8   0      196.22      183.27      4.37 o 
   6   8   0       54.02       48.24      2.31 o 
   7   8   0       84.46       81.41      3.16 o 
   8   8   0       44.25       53.65      2.59 o 
   9   8   0       19.75       17.58      1.64 o 
  -5   9   0        9.71        9.01      1.71 o 
  -4   9   0      112.07       97.84     11.33 o 
  -3   9   0        0.81        0.45      0.75 o 
  -2   9   0       47.44       43.59      2.26 o 
  -1   9   0       16.76       17.23      1.30 o 
   0   9   0       24.57       23.27      1.62 o 
   1   9   0       27.34       23.55      1.29 o 
   2   9   0        2.56        3.52      0.65 o 
   3   9   0       19.73       20.88      1.34 o 
   4   9   0       36.36       33.78      1.69 o 
   5   9   0       58.59       54.40      2.50 o 
   6   9   0       56.80       58.90      2.69 o 
   7   9   0        5.64        3.13      0.97 o 
   8   9   0        0.11        0.02      0.75 o 
   9   9   0        4.34        8.41      1.34 o 
  -4  10   0      122.88      126.39      4.49 o 
  -3  10   0      211.55      215.49      6.08 o 
  -2  10   0       17.94       15.43      1.58 o 
  -1  10   0       77.19       86.58      3.35 o 
   0  10   0      147.58      148.86      5.08 o 
   1  10   0      132.11      135.33      4.04 o 
   2  10   0        5.92        5.39      0.99 o 
   3  10   0        0.81        0.82      0.63 o 
   4  10   0       33.74       32.50      2.22 o 
   5  10   0       90.24      102.73      4.07 o 
   6  10   0        9.57        9.08      1.59 o 
   7  10   0       23.14       23.17      1.93 o 
   8  10   0        1.64        2.02      0.97 o 
  -2  11   0        6.17        4.46      1.39 o 
  -1  11   0       24.58       24.67      2.92 o 
   0  11   0       90.84       98.55      6.59 o 
   1  11   0       26.24       22.22      2.45 o 
   2  11   0      123.56      131.77      8.59 o 
   3  11   0       16.60       16.13      2.12 o 
   4  11   0       83.32       85.76      4.17 o 
   5  11   0        5.44        5.19      1.17 o 
   6  11   0        1.09        2.25      0.98 o 
   7  11   0        0.49        1.44      0.94 o 
  -1  12   0       37.21       39.87      2.92 o 
   0  12   0       89.81       98.38     13.01 o 
   1  12   0       24.65       21.65      2.64 o 
   2  12   0        2.48        1.25      1.41 o 
   3  12   0      174.20      181.98     10.71 o 
   4  12   0        0.26       -0.18      0.98 o 
   5  12   0        3.16        1.72      1.20 o 
   6  12   0        1.37        3.21      1.31 o 
  -5 -12   1        1.39        2.56      1.37 o 
  -4 -12   1       22.19       20.64      2.35 o 
  -3 -12   1      241.40      239.06      9.35 o 
  -2 -12   1        7.80        6.92      1.93 o 
  -1 -12   1       29.53       34.99      3.27 o 
   0 -12   1        0.09        1.23      1.15 o 
   1 -12   1        2.19        2.16      1.28 o 
  -7 -11   1        4.16        4.67      1.30 o 
  -6 -11   1       18.92       18.64      1.89 o 
  -5 -11   1        0.28        0.33      0.84 o 
  -4 -11   1       44.85       47.29      3.11 o 
  -3 -11   1      114.14      111.64      4.69 o 
  -2 -11   1        0.33        0.35      1.10 o 
  -1 -11   1      116.53      114.18      5.48 o 
   0 -11   1       13.86       15.36      1.85 o 
   1 -11   1       44.10       50.08      2.99 o 
   2 -11   1        0.02       -0.08      0.87 o 
  -8 -10   1        4.99        6.61      1.37 o 
  -7 -10   1        9.91        7.19      1.34 o 
  -6 -10   1        0.92        1.52      0.88 o 
  -5 -10   1        0.43       -0.17      0.67 o 
  -4 -10   1      108.47      110.75      4.16 o 
  -3 -10   1       43.04       45.28      2.26 o 
  -2 -10   1       91.93       88.90      3.17 o 
  -1 -10   1      181.48      189.21      6.02 o 
   0 -10   1        8.96        9.08      1.80 o 
   1 -10   1       40.08       44.01      3.48 o 
   2 -10   1       73.96       81.99      3.30 o 
   3 -10   1       14.43       14.44      1.60 o 
   4 -10   1       16.75       15.39      1.74 o 
  -9  -9   1       32.58       32.42      2.67 o 
  -8  -9   1       14.50       13.35      1.59 o 
  -7  -9   1        0.38       -0.07      0.72 o 
  -6  -9   1        0.03        0.68      0.73 o 
  -5  -9   1        5.39        5.83      0.93 o 
  -4  -9   1       52.57       52.64      2.12 o 
  -3  -9   1       54.96       55.19      2.11 o 
  -2  -9   1       10.18       11.57      1.04 o 
  -1  -9   1       13.84       15.73      1.19 o 
   0  -9   1      111.45      111.24      3.13 o 
   1  -9   1        6.04        5.63      1.01 o 
   2  -9   1        1.41        1.01      0.77 o 
   3  -9   1       47.98       47.80      3.06 o 
   4  -9   1       19.90       21.47      1.82 o 
   5  -9   1        1.24        0.13      0.90 o 
  -9  -8   1      101.53      107.14      6.80 o 
  -8  -8   1       10.71        9.54      1.74 o 
  -7  -8   1       42.24       44.44      3.58 o 
  -6  -8   1       81.29       75.25      4.35 o 
  -5  -8   1       54.69       51.38      2.36 o 
  -4  -8   1      191.82      193.34      4.52 o 
  -3  -8   1       56.08       53.22      1.97 o 
  -2  -8   1       26.02       27.47      1.14 o 
  -1  -8   1      332.63      338.45      5.89 o 
   0  -8   1      166.91      173.47      4.00 o 
   1  -8   1        0.53        0.28      0.47 o 
   2  -8   1        3.25        3.23      0.70 o 
   3  -8   1      116.22      114.18      3.68 o 
   4  -8   1       82.55       84.98      4.49 o 
   5  -8   1       34.49       36.38      2.94 o 
   6  -8   1        0.01       -0.84      0.92 o 
  -9  -7   1        3.32        3.81      0.98 o 
  -8  -7   1       18.94       21.31      1.72 o 
  -7  -7   1      550.82      542.78     15.12 o 
  -6  -7   1       17.62       15.57      2.34 o 
  -5  -7   1       48.12       48.45      2.22 o 
  -4  -7   1      576.27      606.35     14.21 o 
  -3  -7   1      466.65      468.95      8.74 o 
  -2  -7   1       63.36       70.15      1.55 o 
  -1  -7   1       58.96       67.34      1.52 o 
   0  -7   1      156.92      165.66      5.11 o 
   1  -7   1       31.90       39.43      1.36 o 
   2  -7   1       49.32       43.17      1.47 o 
   3  -7   1      153.47      153.02      4.18 o 
   4  -7   1       33.65       32.67      2.18 o 
   5  -7   1      141.01      135.42      4.83 o 
   6  -7   1        0.51        0.54      0.92 o 
   7  -7   1        4.59        5.53      1.63 o 
 -10  -6   1        5.49        5.39      0.91 o 
  -9  -6   1       10.01       13.98      1.39 o 
  -8  -6   1       27.85       28.09      1.84 o 
  -7  -6   1      189.11      189.36      6.10 o 
  -6  -6   1       85.81       85.72      3.02 o 
  -5  -6   1       20.55       23.88      1.53 o 
  -4  -6   1     1047.18     1015.69     18.98 o 
  -3  -6   1        1.00        1.14      0.36 o 
  -2  -6   1       39.14       45.80      1.19 o 
  -1  -6   1       33.10       36.26      0.99 o 
   0  -6   1      631.37      621.65      9.03 o 
   1  -6   1      205.49      218.11      4.12 o 
   2  -6   1       27.47       29.10      1.13 o 
   3  -6   1        2.53        2.39      0.59 o 
   4  -6   1      105.13      103.33      3.19 o 
   5  -6   1       58.08       55.87      2.35 o 
   6  -6   1        0.28       -0.12      0.78 o 
   7  -6   1       25.47       24.81      2.09 o 
   8  -6   1       24.38       26.16      4.80 o 
 -10  -5   1       38.27       44.23      5.72 o 
  -9  -5   1       44.58       48.88      2.25 o 
  -8  -5   1       45.37       45.10      2.24 o 
  -7  -5   1       58.81       57.89      2.46 o 
  -6  -5   1     1245.98     1210.35     22.63 o 
  -5  -5   1       61.40       58.85      2.24 o 
  -4  -5   1      107.60       91.27      2.80 o 
  -3  -5   1      121.47      146.01      2.66 o 
  -2  -5   1        5.24        5.49      0.66 o 
  -1  -5   1        5.57        4.27      0.37 o 
   0  -5   1      150.19      134.04      2.15 o 
   1  -5   1       72.98       71.91      1.46 o 
   2  -5   1      178.27      187.52      3.74 o 
   3  -5   1      113.54      108.35      2.60 o 
   4  -5   1      349.55      346.01      6.49 o 
   5  -5   1       47.02       45.98      3.67 o 
   6  -5   1       79.26       80.10      2.87 o 
   7  -5   1       68.00       73.56      5.09 o 
   8  -5   1        7.27        6.36      2.68 o 
 -10  -4   1       39.09       42.21      3.30 o 
  -9  -4   1       39.31       40.67      3.09 o 
  -8  -4   1        0.93        0.03      0.63 o 
  -7  -4   1       21.47       21.77      1.67 o 
  -6  -4   1        1.48        3.06      0.80 o 
  -5  -4   1       36.13       34.83      1.64 o 
  -4  -4   1       80.13       71.64      2.31 o 
  -3  -4   1       45.03       46.61      1.24 o 
  -2  -4   1     2339.33     2422.15     31.88 o 
  -1  -4   1      513.29      496.74      6.54 o 
   0  -4   1      554.87      534.89      6.64 o 
   1  -4   1        0.26        0.13      0.18 o 
   2  -4   1      693.81      678.81     11.03 o 
   3  -4   1        0.96        0.55      0.27 o 
   4  -4   1        1.33        0.26      0.36 o 
   5  -4   1      547.11      543.52     10.74 o 
   6  -4   1       39.34       42.56      1.92 o 
   7  -4   1        0.59       -0.03      0.57 o 
   8  -4   1        7.86        5.36      2.57 o 
   9  -4   1       38.32       50.32      5.69 o 
 -10  -3   1       33.21       27.72      3.25 o 
  -9  -3   1       47.12       51.54      3.35 o 
  -8  -3   1       16.41       17.59      1.41 o 
  -7  -3   1      450.89      432.29     10.57 o 
  -6  -3   1       35.08       31.18      1.67 o 
  -5  -3   1        9.58       12.52      0.87 o 
  -4  -3   1       20.27       23.56      1.37 o 
  -3  -3   1      580.41      625.23     10.22 o 
  -2  -3   1      230.12      260.13      4.21 o 
  -1  -3   1      384.77      446.13      6.81 o 
   0  -3   1      109.95      128.62      2.11 o 
   1  -3   1      403.57      430.90      7.01 o 
   2  -3   1      461.57      450.43      6.86 o 
   3  -3   1       96.71       94.23      1.81 o 
   4  -3   1      549.88      583.50      8.36 o 
   5  -3   1        9.67        8.82      0.71 o 
   6  -3   1      217.60      217.66      4.60 o 
   7  -3   1       53.23       53.55      3.27 o 
   8  -3   1       12.51       17.85      3.24 o 
   9  -3   1       13.05        9.48      3.01 o 
 -10  -2   1       19.81       18.16      2.40 o 
  -9  -2   1       48.56       39.86      3.00 o 
  -8  -2   1       74.21       69.81      2.08 o 
  -7  -2   1      376.77      381.23      8.90 o 
  -6  -2   1      321.71      312.78      6.75 o 
  -5  -2   1       19.42       17.40      0.94 o 
  -4  -2   1        0.18        2.15      0.47 o 
  -3  -2   1       64.82       90.35      2.23 o 
  -2  -2   1        0.58        2.64      0.32 o 
  -1  -2   1      245.60      259.18      4.03 o 
   0  -2   1     3469.28     3319.59     63.50 o 
   1  -2   1      704.90      706.08      8.92 o 
   2  -2   1     1643.04     1607.80     22.81 o 
   3  -2   1       60.89       71.78      1.72 o 
   4  -2   1      239.87      266.33      3.85 o 
   5  -2   1      374.56      398.61      5.26 o 
   6  -2   1      468.63      460.32      8.17 o 
   7  -2   1       32.82       35.58      2.31 o 
   8  -2   1        0.35       -0.35      0.77 o 
   9  -2   1        3.45        1.90      2.23 o 
  10  -2   1        1.05        0.22      2.12 o 
 -10  -1   1       62.06       74.22      7.29 o 
  -9  -1   1       74.00       69.75      3.80 o 
  -8  -1   1       21.38       28.68      2.38 o 
  -7  -1   1       78.58       76.73      2.17 o 
  -6  -1   1       58.15       54.37      1.76 o 
  -5  -1   1        0.22       -0.05      0.29 o 
  -4  -1   1     1351.19     1416.63     21.97 o 
  -3  -1   1      602.70      659.39      9.94 o 
  -2  -1   1        0.27        0.39      0.22 o 
  -1  -1   1     2897.73     2676.02    108.82 o 
   0  -1   1     1724.83     1727.49     28.39 o 
   1  -1   1     1487.78     1479.89     19.50 o 
   2  -1   1      187.39      189.08      3.13 o 
   3  -1   1       31.26       38.67      1.04 o 
   4  -1   1        7.82        4.83      0.38 o 
   5  -1   1      353.39      370.79      6.03 o 
   6  -1   1       17.76       15.93      1.46 o 
   7  -1   1       23.72       22.15      1.87 o 
   8  -1   1       68.38       68.69      3.33 o 
   9  -1   1       14.53       17.84      3.47 o 
  10  -1   1       45.29       55.26      4.23 o 
 -10   0   1        2.30        1.69      1.28 o 
  -9   0   1        2.54        2.77      1.26 o 
  -8   0   1        4.13        3.69      1.16 o 
  -7   0   1      266.20      245.29      5.21 o 
  -6   0   1       64.56       57.18      1.79 o 
  -5   0   1      636.26      641.88     10.00 o 
  -4   0   1       31.09       31.52      1.30 o 
  -3   0   1        3.19        0.51      0.20 o 
  -2   0   1      378.99      372.25      5.69 o 
  -1   0   1     6455.69     5362.90    114.95 o 
   0   0   1      741.83      757.97     13.12 o 
   1   0   1      538.63      528.42     12.04 o 
   2   0   1      839.18      857.00     16.62 o 
   3   0   1        3.55        2.51      0.36 o 
   4   0   1        8.65       17.22      0.98 o 
   5   0   1        5.98        5.45      0.57 o 
   6   0   1        3.66        4.80      1.03 o 
   7   0   1      382.97      379.64      8.07 o 
   8   0   1       66.80       68.73      3.26 o 
   9   0   1        2.24        2.98      1.19 o 
  10   0   1       43.57       41.44      3.38 o 
  -9   1   1        6.97        8.20      1.70 o 
  -8   1   1        1.36        0.49      0.90 o 
  -7   1   1        5.62        7.66      0.70 o 
  -6   1   1       42.45       37.27      2.10 o 
  -5   1   1       22.12       20.71      0.90 o 
  -4   1   1       16.90       31.76      1.18 o 
  -3   1   1     2939.59     3217.29     41.85 o 
  -2   1   1      157.95      137.89      2.29 o 
  -1   1   1       68.23       72.33      1.28 o 
   0   1   1     1619.69     1622.30     22.11 o 
   1   1   1       42.20       35.81      1.92 o 
   2   1   1     1056.33     1072.75     19.12 o 
   3   1   1       59.10       55.94      2.21 o 
   4   1   1       11.68       17.43      2.11 o 
   5   1   1      118.96      163.82      4.08 o 
   6   1   1        6.46        6.92      0.78 o 
   7   1   1      162.05      159.90      4.18 o 
   8   1   1      145.64      151.44      5.19 o 
   9   1   1        8.58        6.25      1.43 o 
  10   1   1       40.98       35.85      3.03 o 
  -9   2   1       15.82       16.52      3.63 o 
  -8   2   1       40.14       36.00      1.70 o 
  -7   2   1        3.11        4.01      0.79 o 
  -6   2   1        1.02        0.49      0.48 o 
  -5   2   1       93.39       87.35      2.20 o 
  -4   2   1       10.16       11.51      0.66 o 
  -3   2   1      182.85      216.24      3.30 o 
  -2   2   1       30.62       39.98      1.24 o 
  -1   2   1     1890.73     1759.37     24.61 o 
   0   2   1     3481.39     3234.64     92.27 o 
   1   2   1     4947.30     4379.84     61.47 o 
   2   2   1     2903.52     2792.52     65.18 o 
   3   2   1     1072.37     1049.09     16.58 o 
   4   2   1      117.97       99.09      2.02 o 
   5   2   1      327.89      372.32      8.52 o 
   6   2   1       73.34       84.85      3.38 o 
   7   2   1       16.87       17.39      1.42 o 
   8   2   1      386.85      366.96      9.65 o 
   9   2   1       64.93       63.44      3.41 o 
  10   2   1       39.10       43.97      3.09 o 
  -9   3   1        2.71        1.27      1.57 o 
  -8   3   1       93.19       99.13      4.30 o 
  -7   3   1      134.38      130.35      4.52 o 
  -6   3   1       27.00       26.07      1.68 o 
  -5   3   1       10.83       10.60      1.09 o 
  -4   3   1      211.85      207.45      4.31 o 
  -3   3   1       22.69       14.04      0.66 o 
  -2   3   1       12.42       11.20      0.99 o 
  -1   3   1        3.16        2.57      0.32 o 
   0   3   1      639.11      659.76      9.06 o 
   1   3   1       25.72       24.55      0.61 o 
   2   3   1     3555.98     3556.43     49.91 o 
   3   3   1        0.74        2.27      0.27 o 
   4   3   1      126.77      157.06      2.86 o 
   5   3   1      217.28      203.98      3.95 o 
   6   3   1       48.73       47.57      1.33 o 
   7   3   1      105.58       92.34      4.50 o 
   8   3   1       19.36       12.77      2.09 o 
   9   3   1       82.54       83.11      8.76 o 
  10   3   1      105.59      114.07      6.49 o 
  11   3   1       29.60       37.86      3.33 o 
  -8   4   1        2.20        2.37      1.06 o 
  -7   4   1       15.01       18.00      2.01 o 
  -6   4   1       38.23       37.73      2.29 o 
  -5   4   1      243.04      230.02      6.44 o 
  -4   4   1      146.25      148.03      4.51 o 
  -3   4   1       63.13       63.34      1.92 o 
  -2   4   1        4.05        3.31      0.49 o 
  -1   4   1       74.29       65.49      1.47 o 
   0   4   1      217.82      210.24      3.36 o 
   1   4   1      499.30      460.28      6.48 o 
   2   4   1       88.16       93.01      1.78 o 
   3   4   1      320.35      386.62      7.46 o 
   4   4   1       28.14       18.53      1.09 o 
   5   4   1      931.58      866.41     13.19 o 
   6   4   1       32.52       29.81      1.21 o 
   7   4   1      246.23      234.56      5.20 o 
   8   4   1       84.68       79.59      4.44 o 
   9   4   1        0.06       -0.04      1.18 o 
  10   4   1      114.04       98.58      5.75 o 
  11   4   1        0.38        1.94      1.36 o 
  -8   5   1        0.14        0.71      1.67 o 
  -7   5   1       52.91       68.80      3.97 o 
  -6   5   1        7.10        6.61      1.49 o 
  -5   5   1       18.02       15.99      1.66 o 
  -4   5   1      316.64      320.77      8.19 o 
  -3   5   1      344.28      341.98      7.35 o 
  -2   5   1        0.90        0.35      0.31 o 
  -1   5   1      147.16      139.56      2.63 o 
   0   5   1        0.22        0.34      0.22 o 
   1   5   1        3.95        4.48      0.60 o 
   2   5   1        4.39        5.87      0.45 o 
   3   5   1      125.59      136.69      2.94 o 
   4   5   1      589.84      610.39     11.58 o 
   5   5   1      267.66      276.11      4.94 o 
   6   5   1       40.98       44.87      1.63 o 
   7   5   1      151.74      139.16      4.09 o 
   8   5   1      187.62      176.84      3.93 o 
   9   5   1        7.98        7.32      1.37 o 
  10   5   1       22.35       26.95      3.54 o 
  11   5   1        5.10        4.81      1.50 o 
  -7   6   1        2.88        2.54      1.38 o 
  -6   6   1        0.82        0.99      1.18 o 
  -5   6   1       16.81       17.95      1.78 o 
  -4   6   1      949.01      939.14     18.04 o 
  -3   6   1       40.23       39.73      1.93 o 
  -2   6   1      130.58      114.53      3.41 o 
  -1   6   1       11.64       12.29      0.90 o 
   0   6   1        0.80        0.24      0.26 o 
   1   6   1       32.72       34.74      1.02 o 
   2   6   1      119.58      125.55      2.46 o 
   3   6   1        4.44        4.06      0.49 o 
   4   6   1      539.10      530.62      9.29 o 
   5   6   1      564.18      550.08     10.91 o 
   6   6   1       30.47       33.58      2.17 o 
   7   6   1      210.58      185.56      4.80 o 
   8   6   1       60.28       57.70      2.31 o 
   9   6   1        9.95        4.84      1.22 o 
  10   6   1       31.30       33.21      2.60 o 
  -6   7   1       22.65       21.03      2.52 o 
  -5   7   1        0.15       -0.12      0.94 o 
  -4   7   1       54.25       60.44      2.94 o 
  -3   7   1      170.47      170.59      7.20 o 
  -2   7   1      126.75      118.46      3.58 o 
  -1   7   1      184.86      182.80      4.08 o 
   0   7   1      154.33      159.46      3.11 o 
   1   7   1       14.10       14.52      0.83 o 
   2   7   1        0.11        0.20      0.32 o 
   3   7   1       33.29       36.19      1.25 o 
   4   7   1       68.70       65.35      2.07 o 
   5   7   1       85.38       84.65      2.50 o 
   6   7   1        0.15        0.17      0.53 o 
   7   7   1      164.98      158.84      4.45 o 
   8   7   1        7.40        7.02      1.08 o 
   9   7   1        7.64        7.55      1.04 o 
  10   7   1       29.65       27.58      2.47 o 
  -6   8   1        8.09        6.81      2.34 o 
  -5   8   1        6.61        5.00      1.62 o 
  -4   8   1       35.43       30.72      4.41 o 
  -3   8   1       15.80       15.62      1.51 o 
  -2   8   1       68.66       60.48      2.59 o 
  -1   8   1       22.96       24.07      1.37 o 
   0   8   1        8.01        8.80      0.90 o 
   1   8   1      521.79      523.22      8.10 o 
   2   8   1       77.78       88.71      2.21 o 
   3   8   1      175.40      186.38      4.19 o 
   4   8   1      108.88      101.44      2.85 o 
   5   8   1      397.45      376.28      8.28 o 
   6   8   1        4.84        4.04      0.78 o 
   7   8   1        7.15        8.21      1.12 o 
   8   8   1       33.01       34.03      3.20 o 
   9   8   1        7.95        7.98      1.18 o 
  10   8   1        0.17       -0.63      0.69 o 
  -5   9   1       12.47       15.01      2.41 o 
  -4   9   1       83.24       83.32      5.63 o 
  -3   9   1        5.51        5.84      1.38 o 
  -2   9   1        2.95        1.98      0.77 o 
  -1   9   1      139.28      144.02      3.80 o 
   0   9   1       42.87       44.31      1.88 o 
   1   9   1       32.40       32.73      1.53 o 
   2   9   1       41.87       42.64      1.65 o 
   3   9   1        1.05        1.60      0.58 o 
   4   9   1       63.54       64.16      2.57 o 
   5   9   1      306.89      302.83      6.36 o 
   6   9   1       21.90       21.48      1.64 o 
   7   9   1       55.94       50.44      2.74 o 
   8   9   1       12.36       13.96      1.86 o 
   9   9   1       86.32       85.26      4.11 o 
  -4  10   1       35.61       34.42      2.67 o 
  -3  10   1        0.66       -0.48      0.93 o 
  -2  10   1      104.08      114.00      4.00 o 
  -1  10   1        7.59        7.09      1.23 o 
   0  10   1        0.02       -0.14      0.65 o 
   1  10   1        0.39        0.33      0.70 o 
   2  10   1      361.82      365.79      8.68 o 
   3  10   1      165.13      159.61      4.11 o 
   4  10   1      242.76      240.86      6.04 o 
   5  10   1       14.83       13.03      1.42 o 
   6  10   1        0.00       -0.27      0.61 o 
   7  10   1       86.25       82.85      3.37 o 
   8  10   1       53.83       51.20      4.57 o 
   9  10   1       27.18       23.09      2.21 o 
  -2  11   1        1.27        0.33      0.94 o 
  -1  11   1       28.70       28.46      4.47 o 
   0  11   1       27.16       25.19      2.19 o 
   1  11   1       10.20       12.76      1.97 o 
   2  11   1       50.66       59.38      5.52 o 
   3  11   1        3.99        4.81      1.25 o 
   4  11   1      170.38      173.03      5.18 o 
   5  11   1        4.09        3.91      1.06 o 
   6  11   1        1.94        1.91      1.34 o 
   7  11   1       16.00       17.89      2.08 o 
   8  11   1        5.48        3.24      1.74 o 
  -1  12   1      127.70      133.28     12.98 o 
   0  12   1       22.42       22.66      2.26 o 
   1  12   1        6.54        5.18      1.62 o 
   2  12   1       26.90       30.04      2.92 o 
   3  12   1       42.07       41.84      5.02 o 
   4  12   1        0.40        1.88      1.46 o 
   5  12   1        5.27        4.15      1.68 o 
   6  12   1       65.18       70.40      6.78 o 
   7  12   1       19.16       16.58      2.18 o 
   3  13   1        6.84        1.90      2.01 o 
   4  13   1        2.08        0.99      1.60 o 
  -4 -12   2       36.74       37.28      3.03 o 
  -3 -12   2        6.17        8.48      2.17 o 
  -2 -12   2        7.62        5.61      1.77 o 
  -1 -12   2       12.49        7.04      2.96 o 
   0 -12   2       33.92       35.75      2.83 o 
  -6 -11   2        3.02        6.71      1.44 o 
  -5 -11   2       31.22       30.77      2.98 o 
  -4 -11   2       46.49       50.80      3.24 o 
  -3 -11   2        2.58        2.46      1.15 o 
  -2 -11   2       11.42        9.11      1.97 o 
  -1 -11   2        0.13       -0.96      1.02 o 
   0 -11   2       53.13       50.97      3.09 o 
   1 -11   2       46.95       44.05      3.52 o 
   2 -11   2        7.10        6.55      1.13 o 
  -7 -10   2       21.40       17.23      3.33 o 
  -6 -10   2       18.51       19.71      1.91 o 
  -5 -10   2       34.58       35.59      2.32 o 
  -4 -10   2       47.31       44.61      2.16 o 
  -3 -10   2        7.70        6.77      1.44 o 
  -2 -10   2      194.96      195.45      7.57 o 
  -1 -10   2        7.89        8.07      1.43 o 
   0 -10   2        9.07        9.36      1.48 o 
   1 -10   2       54.35       57.83      4.08 o 
   2 -10   2        4.50        3.01      1.11 o 
   3 -10   2       22.32       26.62      1.99 o 
   4 -10   2        1.00        1.43      0.97 o 
  -8  -9   2        0.06       -0.08      0.90 o 
  -7  -9   2        1.18        0.21      0.80 o 
  -6  -9   2       16.09       19.75      1.81 o 
  -5  -9   2       65.54       58.15      2.42 o 
  -4  -9   2       59.43       55.47      2.62 o 
  -3  -9   2        5.94        4.59      0.84 o 
  -2  -9   2      177.29      175.33      6.78 o 
  -1  -9   2      276.65      285.83     12.72 o 
   0  -9   2        9.81        9.10      1.01 o 
   1  -9   2        0.93        0.76      0.56 o 
   2  -9   2       20.96       17.31      1.53 o 
   3  -9   2        0.65        0.94      0.81 o 
   4  -9   2       17.71       22.96      1.82 o 
   5  -9   2        9.14        9.05      1.41 o 
  -9  -8   2        0.58       -0.07      0.98 o 
  -8  -8   2       73.32       74.55      3.37 o 
  -7  -8   2       47.36       49.46      3.82 o 
  -6  -8   2       14.36       16.05      1.57 o 
  -5  -8   2       44.45       44.67      2.33 o 
  -4  -8   2      193.01      199.13      5.41 o 
  -3  -8   2       39.13       38.02      1.75 o 
  -2  -8   2      733.05      696.08     10.46 o 
  -1  -8   2       21.54       22.28      0.96 o 
   0  -8   2      245.75      236.86      4.48 o 
   1  -8   2        8.28        7.93      1.01 o 
   2  -8   2        0.23       -0.40      0.54 o 
   3  -8   2      135.23      131.81      5.70 o 
   4  -8   2      183.80      182.32      5.11 o 
   5  -8   2        2.34        1.98      0.90 o 
   6  -8   2       53.65       54.00      3.18 o 
  -9  -7   2        2.51        1.85      1.00 o 
  -8  -7   2       82.26       80.30      3.38 o 
  -7  -7   2       15.57       11.47      1.40 o 
  -6  -7   2       13.26       14.68      1.48 o 
  -5  -7   2      101.46      108.08      3.63 o 
  -4  -7   2       62.77       56.07      2.38 o 
  -3  -7   2        7.98       10.87      1.13 o 
  -2  -7   2      212.60      206.45      3.49 o 
  -1  -7   2      131.88      135.22      2.42 o 
   0  -7   2       12.56       15.71      0.80 o 
   1  -7   2       22.47       20.54      1.23 o 
   2  -7   2       35.91       29.62      1.60 o 
   3  -7   2      164.50      150.78      4.15 o 
   4  -7   2       43.83       44.64      2.50 o 
   5  -7   2        1.08        1.51      0.90 o 
   6  -7   2       67.29       66.78      4.67 o 
   7  -7   2       28.56       28.47      2.33 o 
  -9  -6   2        5.40        5.91      1.12 o 
  -8  -6   2        0.01       -0.16      0.68 o 
  -7  -6   2      356.53      340.33      8.17 o 
  -6  -6   2       23.56       21.90      1.64 o 
  -5  -6   2       56.54       56.95      2.41 o 
  -4  -6   2       28.32       22.77      1.51 o 
  -3  -6   2       81.56       87.41      3.20 o 
  -2  -6   2       33.56       20.37      0.84 o 
  -1  -6   2       73.01       76.04      1.66 o 
   0  -6   2      124.52      110.47      2.05 o 
   1  -6   2       14.79       16.04      0.71 o 
   2  -6   2       39.13       46.46      1.37 o 
   3  -6   2       63.01       62.29      1.97 o 
   4  -6   2      198.22      194.44      5.39 o 
   5  -6   2       44.15       45.07      2.43 o 
   6  -6   2      164.57      170.12      6.98 o 
   7  -6   2      151.59      160.07      8.93 o 
   8  -6   2        1.01        1.79      0.83 o 
  -9  -5   2        0.47        1.04      0.80 o 
  -8  -5   2        0.76        0.27      0.67 o 
  -7  -5   2      150.11      150.95      4.53 o 
  -6  -5   2        9.39       10.05      1.19 o 
  -5  -5   2      226.68      206.47      5.27 o 
  -4  -5   2      207.40      189.02      4.01 o 
  -3  -5   2      686.17      697.50     10.03 o 
  -2  -5   2       47.57       30.46      1.19 o 
  -1  -5   2      276.94      301.35      4.38 o 
   0  -5   2       62.19       79.39      1.58 o 
   1  -5   2      405.18      419.00      5.49 o 
   2  -5   2      166.65      171.84      3.13 o 
   3  -5   2       72.32       57.99      1.68 o 
   4  -5   2       16.09       13.72      0.90 o 
   5  -5   2        2.28        3.83      0.77 o 
   6  -5   2      145.83      140.64      4.56 o 
   7  -5   2      114.99      121.24      6.27 o 
   8  -5   2       20.52       20.37      4.02 o 
  -9  -4   2        8.80       11.70      2.23 o 
  -8  -4   2       24.77       21.89      1.83 o 
  -7  -4   2        9.32       10.28      1.37 o 
  -6  -4   2       38.72       37.02      2.23 o 
  -5  -4   2      147.51      152.35      4.79 o 
  -4  -4   2       96.30       99.91      2.52 o 
  -3  -4   2      726.05      770.69     11.68 o 
  -2  -4   2     2408.29     2436.00     32.14 o 
  -1  -4   2       16.40       26.69      0.87 o 
   0  -4   2       44.99       65.66      1.30 o 
   1  -4   2      139.57      139.78      2.11 o 
   2  -4   2       17.15       14.97      0.98 o 
   3  -4   2       66.56       60.95      1.47 o 
   4  -4   2      130.88      121.35      2.89 o 
   5  -4   2     1145.50     1134.28     16.79 o 
   6  -4   2      144.35      144.61      3.33 o 
   7  -4   2       93.77       97.09      2.66 o 
   8  -4   2        6.60       11.49      2.90 o 
   9  -4   2        0.78        2.12      2.34 o 
  -9  -3   2        1.76        1.80      0.76 o 
  -8  -3   2       66.15       65.73      2.68 o 
  -7  -3   2      232.31      234.37      8.11 o 
  -6  -3   2      200.26      194.02      5.78 o 
  -5  -3   2       72.42       65.05      3.53 o 
  -4  -3   2       38.21       27.94      2.14 o 
  -3  -3   2      105.39      111.19      2.53 o 
  -2  -3   2      363.79      304.53      4.67 o 
  -1  -3   2     1528.81     1627.05     21.59 o 
   0  -3   2      233.30      226.26      3.21 o 
   1  -3   2      244.05      226.80      3.33 o 
   2  -3   2     2982.40     3098.34     43.60 o 
   3  -3   2      471.76      493.09      6.99 o 
   4  -3   2       52.60       53.32      1.26 o 
   5  -3   2      441.63      426.86      6.33 o 
   6  -3   2       45.87       42.62      2.48 o 
   7  -3   2       14.66       13.82      1.66 o 
   8  -3   2       38.28       33.85      7.03 o 
   9  -3   2        2.82        5.80      2.57 o 
  -9  -2   2        9.89        9.33      1.61 o 
  -8  -2   2       60.09       68.45      3.53 o 
  -7  -2   2      129.11      124.93      3.81 o 
  -6  -2   2       93.34       92.14      3.50 o 
  -5  -2   2      101.57       99.35      3.02 o 
  -4  -2   2      118.98      141.89      4.55 o 
  -3  -2   2      323.56      339.21      6.63 o 
  -2  -2   2        0.26        3.23      0.37 o 
  -1  -2   2      567.77      553.34      7.17 o 
   0  -2   2    10153.78     8810.29    115.72 o 
   1  -2   2    12850.52    10652.22    162.32 o 
   2  -2   2      262.54      269.90      3.86 o 
   3  -2   2      203.03      184.93      2.83 o 
   4  -2   2      654.27      658.97      9.32 o 
   5  -2   2      218.25      234.74      4.13 o 
   6  -2   2      695.62      692.83     13.04 o 
   7  -2   2      105.66       99.85      6.68 o 
   8  -2   2       23.21       22.50      2.06 o 
   9  -2   2       36.43       47.09      5.13 o 
  10  -2   2        0.46        3.35      2.45 o 
  -9  -1   2        0.77        1.23      1.11 o 
  -8  -1   2      122.56      121.14      3.79 o 
  -7  -1   2      175.81      166.78      4.60 o 
  -6  -1   2       24.63       25.94      1.58 o 
  -5  -1   2      137.77      147.58      3.46 o 
  -4  -1   2       28.06       31.85      2.05 o 
  -3  -1   2      396.07      431.45      9.26 o 
  -2  -1   2        1.68        0.18      0.16 o 
  -1  -1   2       58.09       66.03      1.36 o 
   0  -1   2      286.85      263.33      3.29 o 
   1  -1   2    12494.43    10461.43    258.46 o 
   2  -1   2     2542.48     2598.33     37.00 o 
   3  -1   2      149.71      130.57      2.01 o 
   4  -1   2      150.99      152.10      2.88 o 
   5  -1   2       51.75       40.92      1.52 o 
   6  -1   2       87.98       82.28      2.17 o 
   7  -1   2       46.24       41.57      1.57 o 
   8  -1   2      325.59      313.78      8.83 o 
   9  -1   2       83.94       87.72      3.90 o 
  10  -1   2        2.45        1.67      1.50 o 
  -9   0   2        0.99        0.21      1.02 o 
  -8   0   2      104.92       94.50      3.85 o 
  -7   0   2        1.53        0.01      0.60 o 
  -6   0   2      155.61      148.46      4.14 o 
  -5   0   2      151.87      145.64      3.14 o 
  -4   0   2      762.86      800.48     11.26 o 
  -3   0   2      188.14      236.80      3.83 o 
  -2   0   2      182.75      197.49      3.10 o 
  -1   0   2       92.31       83.73      1.49 o 
   0   0   2     3121.75     2924.14     63.78 o 
   1   0   2      311.68      309.24      4.51 o 
   2   0   2       34.66       28.60      1.08 o 
   3   0   2     1727.43     1664.58     31.58 o 
   4   0   2      419.04      418.51     10.60 o 
   5   0   2       12.47       14.65      0.97 o 
   6   0   2        4.10        4.45      0.88 o 
   7   0   2      105.51      106.59      2.59 o 
   8   0   2       51.66       51.28      2.81 o 
   9   0   2       43.81       40.63      2.70 o 
  10   0   2        4.22        3.26      1.26 o 
  -9   1   2        1.79        1.01      1.18 o 
  -8   1   2        8.79       12.82      1.72 o 
  -7   1   2        0.11       -0.37      0.56 o 
  -6   1   2      382.04      373.01      7.30 o 
  -5   1   2      388.04      387.30      6.63 o 
  -4   1   2      528.26      591.61      8.64 o 
  -3   1   2      663.30      784.11     10.82 o 
  -2   1   2     2196.23     2236.37     30.71 o 
  -1   1   2      788.91      844.19     11.10 o 
   0   1   2     1279.74     1282.28     18.58 o 
   1   1   2     1062.81     1127.17     15.64 o 
   2   1   2        4.92        3.42      0.18 o 
   3   1   2     1983.61     2049.12     47.64 o 
   4   1   2      218.05      224.62      6.47 o 
   5   1   2       78.17       72.40      3.34 o 
   6   1   2       52.69       46.28      2.68 o 
   7   1   2        3.44        4.42      0.59 o 
   8   1   2       76.53       72.84      2.54 o 
   9   1   2       28.49       24.74      2.18 o 
  10   1   2       10.24        7.23      2.56 o 
  11   1   2       13.48       16.84      2.32 o 
  -9   2   2        3.00        5.03      3.63 o 
  -8   2   2       13.60       13.41      1.50 o 
  -7   2   2       18.91       13.91      1.36 o 
  -6   2   2      485.02      431.65      8.25 o 
  -5   2   2      299.72      276.24      5.64 o 
  -4   2   2        0.12        0.01      0.32 o 
  -3   2   2      226.95      220.28      6.95 o 
  -2   2   2      963.50      933.00     18.63 o 
  -1   2   2       21.07       30.09      1.17 o 
   0   2   2      427.13      394.91      5.11 o 
   1   2   2    12464.90    10332.34    142.93 o 
   2   2   2     8944.95     7890.87    108.96 o 
   3   2   2      416.28      409.55      6.53 o 
   4   2   2       96.74       99.66      3.50 o 
   5   2   2        7.66        6.77      1.34 o 
   6   2   2       54.07       54.10      6.47 o 
   7   2   2        7.48        8.18      0.88 o 
   8   2   2      186.32      182.99      5.35 o 
   9   2   2       37.38       35.57      2.53 o 
  10   2   2       22.76       23.63      2.36 o 
  11   2   2        7.12        6.54      1.62 o 
  -8   3   2       12.13       13.11      1.57 o 
  -7   3   2        8.99        9.01      1.75 o 
  -6   3   2        5.99        6.61      1.19 o 
  -5   3   2      583.33      543.37     11.02 o 
  -4   3   2       14.58       15.45      1.21 o 
  -3   3   2       49.50       45.01      2.79 o 
  -2   3   2      703.11      752.22     14.11 o 
  -1   3   2     1665.95     1729.63     23.62 o 
   0   3   2      779.39      723.51     10.68 o 
   1   3   2      280.55      279.16      5.22 o 
   2   3   2     5580.82     5420.43     68.80 o 
   3   3   2      219.53      248.58      3.99 o 
   4   3   2       11.84       19.11      0.60 o 
   5   3   2      368.01      420.30      6.58 o 
   6   3   2        0.49        0.28      0.36 o 
   7   3   2       13.93       14.54      1.54 o 
   8   3   2      150.13      138.89      5.99 o 
   9   3   2       90.87       90.93      4.97 o 
  10   3   2        0.86        1.23      1.06 o 
  11   3   2        1.35        3.10      1.38 o 
  -8   4   2        6.66        5.82      1.47 o 
  -7   4   2        3.38        6.70      1.35 o 
  -6   4   2        4.59        2.58      0.98 o 
  -5   4   2       44.73       39.17      2.17 o 
  -4   4   2        4.21        2.19      0.67 o 
  -3   4   2      117.04      110.63      3.15 o 
  -2   4   2      664.37      647.48     10.04 o 
  -1   4   2      269.34      293.85      8.33 o 
   0   4   2      359.20      334.28      5.89 o 
   1   4   2       91.55       84.45      3.07 o 
   2   4   2      177.12      171.01      2.75 o 
   3   4   2     4399.41     4652.03     65.23 o 
   4   4   2        2.58        3.36      0.39 o 
   5   4   2      146.65      184.82      3.00 o 
   6   4   2       60.42       65.40      1.42 o 
   7   4   2       95.23       85.49      3.14 o 
   8   4   2       20.92       15.14      2.08 o 
   9   4   2      130.53      133.80      6.18 o 
  10   4   2        0.80        0.96      1.31 o 
  11   4   2        2.31        1.59      1.29 o 
  -7   5   2        5.17        4.71      1.55 o 
  -6   5   2       28.21       27.53      4.24 o 
  -5   5   2       76.78       77.48      3.45 o 
  -4   5   2      444.36      430.64     10.51 o 
  -3   5   2      219.97      211.62      5.91 o 
  -2   5   2      513.17      495.46     11.26 o 
  -1   5   2        2.52        1.32      0.61 o 
   0   5   2       13.59       25.50      0.99 o 
   1   5   2       39.24       49.84      1.17 o 
   2   5   2       37.79       41.35      1.18 o 
   3   5   2      470.10      501.10     10.46 o 
   4   5   2      734.38      835.02     15.79 o 
   5   5   2      106.96      101.61      2.27 o 
   6   5   2      529.02      553.49     10.70 o 
   7   5   2       26.08       18.40      0.97 o 
   8   5   2       23.02       20.32      1.66 o 
   9   5   2       18.12       22.04      2.54 o 
  10   5   2        0.75        0.14      0.88 o 
  11   5   2       72.75       60.28      3.69 o 
  -7   6   2       23.12       28.40      2.96 o 
  -6   6   2        6.53        5.97      1.54 o 
  -5   6   2       82.80       73.90      4.22 o 
  -4   6   2        2.91        2.63      0.99 o 
  -3   6   2       77.23       69.51      3.02 o 
  -2   6   2      223.67      215.04      5.95 o 
  -1   6   2       30.40       32.80      1.34 o 
   0   6   2      101.11       94.80      2.38 o 
   1   6   2      488.07      535.93      7.91 o 
   2   6   2      524.47      517.72      7.11 o 
   3   6   2      215.50      211.03      3.86 o 
   4   6   2       24.76       22.26      1.13 o 
   5   6   2       17.98       18.64      1.14 o 
   6   6   2      239.00      238.24      5.51 o 
   7   6   2      427.83      396.64      8.41 o 
   8   6   2        0.01        0.24      0.42 o 
   9   6   2        0.10       -0.51      0.68 o 
  10   6   2        2.77        1.83      1.09 o 
  11   6   2       14.88       12.71      1.81 o 
  -6   7   2        0.31       -0.22      1.15 o 
  -5   7   2        1.13        1.21      1.09 o 
  -4   7   2        3.32        1.34      0.92 o 
  -3   7   2      223.63      231.42      7.52 o 
  -2   7   2       45.28       40.40      2.31 o 
  -1   7   2        3.99        5.23      0.89 o 
   0   7   2      303.07      300.15      5.07 o 
   1   7   2       13.71        7.58      0.65 o 
   2   7   2       49.95       51.51      1.50 o 
   3   7   2       94.98      101.95      3.21 o 
   4   7   2        1.76        2.01      0.51 o 
   5   7   2        6.06        6.15      0.74 o 
   6   7   2      194.23      193.20      4.86 o 
   7   7   2       18.52       18.26      1.35 o 
   8   7   2        0.89        1.21      0.66 o 
   9   7   2        3.23        3.14      0.74 o 
  10   7   2        3.18        2.99      1.11 o 
  -5   8   2       25.72       31.29      3.10 o 
  -4   8   2        1.87        2.58      1.39 o 
  -3   8   2      433.97      436.67     11.09 o 
  -2   8   2      143.38      155.22      5.17 o 
  -1   8   2       30.52       30.26      1.57 o 
   0   8   2      382.86      375.73      7.26 o 
   1   8   2       46.55       46.60      1.54 o 
   2   8   2        2.67        3.92      0.60 o 
   3   8   2       44.54       47.50      1.77 o 
   4   8   2       93.33       90.56      2.60 o 
   5   8   2      176.63      169.74      4.02 o 
   6   8   2      128.89      130.61      3.86 o 
   7   8   2        9.67        8.68      1.10 o 
   8   8   2       40.05       41.46      2.13 o 
   9   8   2        8.43       10.12      1.79 o 
  10   8   2        1.16       -0.03      0.81 o 
  -4   9   2        5.02        3.57      2.57 o 
  -3   9   2        2.66        4.15      1.54 o 
  -2   9   2      448.50      471.61     17.31 o 
  -1   9   2      149.00      148.76      4.25 o 
   0   9   2      123.84      116.07      3.27 o 
   1   9   2      219.21      211.20      4.44 o 
   2   9   2       10.88       11.11      0.94 o 
   3   9   2       70.97       69.43      2.33 o 
   4   9   2       47.68       50.24      3.64 o 
   5   9   2       46.67       52.22      2.08 o 
   6   9   2       86.58       92.43      3.26 o 
   7   9   2       17.87       15.53      1.66 o 
   8   9   2      171.89      177.22      6.20 o 
   9   9   2       23.39       22.51      1.97 o 
  10   9   2        0.48        0.18      0.82 o 
  -3  10   2        8.93       10.06      1.69 o 
  -2  10   2       37.63       43.49      2.73 o 
  -1  10   2       74.46       75.72      4.91 o 
   0  10   2      133.29      141.94      4.26 o 
   1  10   2      227.95      231.87      6.75 o 
   2  10   2        0.03       -0.69      0.58 o 
   3  10   2      126.87      120.47      3.40 o 
   4  10   2      148.97      157.10      5.32 o 
   5  10   2        2.80        1.74      1.46 o 
   6  10   2       38.61       40.11      2.64 o 
   7  10   2       20.41       23.60      2.91 o 
   8  10   2        4.72        8.26      1.48 o 
   9  10   2       48.29       47.79      5.19 o 
  -2  11   2       11.76        7.16      1.48 o 
  -1  11   2       35.57       39.84      2.69 o 
   0  11   2      111.10      117.84      4.61 o 
   1  11   2       22.45       20.97      2.28 o 
   2  11   2       33.09       31.70      2.68 o 
   3  11   2        3.08        2.45      1.41 o 
   4  11   2       84.28       95.26      5.37 o 
   5  11   2       21.13       20.32      2.13 o 
   6  11   2        3.09        5.17      1.34 o 
   7  11   2        0.15       -0.09      0.89 o 
   8  11   2        5.49        7.57      1.59 o 
   0  12   2        2.68        3.70      1.36 o 
   1  12   2       17.77       18.97      3.57 o 
   2  12   2        0.05       -0.22      1.56 o 
   3  12   2       42.11       42.40      5.02 o 
   4  12   2        2.64        2.90      1.50 o 
   5  12   2        8.22        6.55      3.63 o 
   6  12   2       12.71       20.71      2.34 o 
   7  12   2        0.03       -0.40      1.01 o 
   3  13   2       46.47       47.42      5.69 o 
   4  13   2        0.87       -0.24      1.46 o 
  -3 -12   3       27.80       30.67      8.37 o 
  -2 -12   3        4.82        4.46      1.81 o 
  -1 -12   3       10.45       12.02      2.41 o 
  -5 -11   3        4.93        3.30      1.40 o 
  -4 -11   3       13.23       16.42      2.12 o 
  -3 -11   3       28.18       25.40      3.24 o 
  -2 -11   3       22.54       21.44      2.76 o 
  -1 -11   3        0.22       -0.73      1.18 o 
   0 -11   3       60.64       57.22      4.62 o 
   1 -11   3       16.52       14.78      1.90 o 
   2 -11   3       16.04       20.37      1.80 o 
  -7 -10   3        1.01        1.56      1.15 o 
  -6 -10   3       28.66       33.46      2.90 o 
  -5 -10   3        5.50        3.64      1.16 o 
  -4 -10   3       65.77       73.55      4.20 o 
  -3 -10   3      106.29      113.22      5.69 o 
  -2 -10   3        0.53        0.93      1.14 o 
  -1 -10   3       35.33       32.21      2.44 o 
   0 -10   3        1.04        0.29      0.85 o 
   1 -10   3        9.79        8.98      1.14 o 
   2 -10   3        0.01        0.09      0.63 o 
   3 -10   3       10.17       12.07      1.33 o 
   4 -10   3        9.46        7.67      1.40 o 
  -7  -9   3       57.76       60.87      3.21 o 
  -6  -9   3       41.70       43.04      2.61 o 
  -5  -9   3       13.17       13.04      1.61 o 
  -4  -9   3       26.41       22.17      1.77 o 
  -3  -9   3      316.79      313.18      7.67 o 
  -2  -9   3      177.24      183.61      5.98 o 
  -1  -9   3      311.48      328.84     16.80 o 
   0  -9   3       57.14       51.10      2.10 o 
   1  -9   3       30.96       33.43      1.73 o 
   2  -9   3       26.68       25.63      1.57 o 
   3  -9   3       13.64       10.04      1.29 o 
   4  -9   3        0.01        0.08      0.77 o 
   5  -9   3       44.11       48.85      2.60 o 
  -8  -8   3        1.32       -0.38      0.84 o 
  -7  -8   3       48.14       54.76      3.47 o 
  -6  -8   3       65.35       59.84      2.94 o 
  -5  -8   3        8.32        7.78      1.25 o 
  -4  -8   3       10.07       11.07      1.31 o 
  -3  -8   3      243.60      251.19      5.55 o 
  -2  -8   3      145.95      149.91      3.48 o 
  -1  -8   3      200.51      209.60      3.69 o 
   0  -8   3       58.60       59.19      1.97 o 
   1  -8   3       57.57       57.45      2.08 o 
   2  -8   3      104.23      109.77      3.09 o 
   3  -8   3        2.13        1.34      0.75 o 
   4  -8   3       21.92       23.68      1.72 o 
   5  -8   3       64.28       69.98      2.95 o 
   6  -8   3       29.49       31.85      2.14 o 
  -8  -7   3       12.94       13.43      1.62 o 
  -7  -7   3        6.97        7.28      1.28 o 
  -6  -7   3       12.01       12.92      1.46 o 
  -5  -7   3       94.06       89.02      3.38 o 
  -4  -7   3       11.68       12.66      1.32 o 
  -3  -7   3       58.85       48.85      2.26 o 
  -2  -7   3        6.91        6.55      0.68 o 
  -1  -7   3        2.00        2.28      0.45 o 
   0  -7   3      139.88      138.55      2.69 o 
   1  -7   3       53.42       51.86      1.61 o 
   2  -7   3        0.97        0.79      0.48 o 
   3  -7   3        0.67       -0.34      0.53 o 
   4  -7   3       18.09       13.45      1.27 o 
   5  -7   3        0.57        0.54      0.68 o 
   6  -7   3       35.64       38.92      3.86 o 
   7  -7   3        1.52        1.65      1.11 o 
  -9  -6   3       92.08       93.40      3.86 o 
  -8  -6   3       57.73       57.76      2.90 o 
  -7  -6   3       71.94       69.19      3.12 o 
  -6  -6   3       59.99       57.71      5.24 o 
  -5  -6   3       96.08       91.28      3.31 o 
  -4  -6   3        4.55        4.58      0.87 o 
  -3  -6   3       31.82       32.91      1.46 o 
  -2  -6   3      195.71      212.79      3.86 o 
  -1  -6   3      385.32      384.34      5.59 o 
   0  -6   3      481.17      470.40      6.59 o 
   1  -6   3       33.31       35.95      1.37 o 
   2  -6   3       53.97       51.35      1.66 o 
   3  -6   3       26.74       27.32      1.47 o 
   4  -6   3      129.66      124.80      3.58 o 
   5  -6   3       23.79       24.87      1.92 o 
   6  -6   3       71.71       81.21      4.23 o 
   7  -6   3        0.49        0.45      0.92 o 
   8  -6   3       38.32       39.71      3.42 o 
  -9  -5   3       53.04       58.29      3.73 o 
  -8  -5   3        6.24        3.88      1.10 o 
  -7  -5   3       57.32       57.91      2.75 o 
  -6  -5   3      736.83      701.32     14.42 o 
  -5  -5   3       57.91       57.82      2.48 o 
  -4  -5   3       73.10       77.49      2.58 o 
  -3  -5   3        0.69        1.36      0.56 o 
  -2  -5   3        1.84        2.39      0.44 o 
  -1  -5   3      254.02      260.66      4.34 o 
   0  -5   3       69.28       73.19      1.55 o 
   1  -5   3      101.12      113.57      2.06 o 
   2  -5   3       12.60       12.55      0.71 o 
   3  -5   3      195.76      194.09      3.46 o 
   4  -5   3       84.60       77.40      2.37 o 
   5  -5   3       26.65       27.95      1.73 o 
   6  -5   3       28.45       29.16      1.85 o 
   7  -5   3        3.75        4.42      1.00 o 
   8  -5   3        0.28       -0.69      1.13 o 
  -9  -4   3        6.05        4.94      1.10 o 
  -8  -4   3       20.08       19.68      2.82 o 
  -7  -4   3        0.29        0.42      0.78 o 
  -6  -4   3      760.16      743.96     17.13 o 
  -5  -4   3        2.81        4.09      0.99 o 
  -4  -4   3        6.70        4.96      0.98 o 
  -3  -4   3      182.85      199.43      3.34 o 
  -2  -4   3     1022.97     1176.70     15.00 o 
  -1  -4   3      371.82      396.75      6.02 o 
   0  -4   3      642.04      689.28      8.99 o 
   1  -4   3      437.56      461.29      7.25 o 
   2  -4   3      186.68      188.46      2.81 o 
   3  -4   3        4.27        2.75      0.32 o 
   4  -4   3        6.79        6.17      0.51 o 
   5  -4   3      160.67      175.52      3.70 o 
   6  -4   3      118.63      127.90      3.38 o 
   7  -4   3        0.35        0.78      0.98 o 
   8  -4   3        4.70        4.21      1.37 o 
   9  -4   3        3.71        3.88      3.18 o 
  -9  -3   3       26.02       32.53      2.10 o 
  -8  -3   3        4.94        6.34      1.12 o 
  -7  -3   3       11.10       12.50      2.16 o 
  -6  -3   3       74.15       71.96      3.28 o 
  -5  -3   3     1337.99     1289.83     27.26 o 
  -4  -3   3      929.99      912.62     19.06 o 
  -3  -3   3       76.25       90.60      2.16 o 
  -2  -3   3      490.16      559.26      8.10 o 
  -1  -3   3       76.40       79.77      1.57 o 
   0  -3   3      690.53      712.33      9.92 o 
   1  -3   3       41.53       42.50      1.13 o 
   2  -3   3     1670.61     1713.59     22.10 o 
   3  -3   3      226.29      264.49      5.25 o 
   4  -3   3      155.99      156.96      2.89 o 
   5  -3   3      316.04      331.49      5.59 o 
   6  -3   3       15.22       14.53      0.82 o 
   7  -3   3      124.81      122.28      4.93 o 
   8  -3   3        9.92       10.73      3.01 o 
   9  -3   3        0.86        1.07      1.11 o 
  -9  -2   3        2.00        1.67      0.78 o 
  -8  -2   3        0.43        0.26      0.71 o 
  -7  -2   3        2.50        2.37      0.85 o 
  -6  -2   3       38.93       40.45      2.07 o 
  -5  -2   3       49.85       52.59      2.58 o 
  -4  -2   3     1150.32     1171.70     24.55 o 
  -3  -2   3      205.21      223.46      4.05 o 
  -2  -2   3        0.00        1.19      0.32 o 
  -1  -2   3     2231.83     2358.85     32.82 o 
   0  -2   3      369.23      353.34      4.79 o 
   1  -2   3     2567.66     2679.31     37.55 o 
   2  -2   3      315.93      318.63      5.04 o 
   3  -2   3      527.48      561.23      8.39 o 
   4  -2   3      340.12      358.57      5.62 o 
   5  -2   3      160.87      154.43      2.73 o 
   6  -2   3       39.23       44.12      2.87 o 
   7  -2   3      256.09      259.31      8.16 o 
   8  -2   3      112.55      118.08     20.47 o 
   9  -2   3        4.29        4.98      1.36 o 
  10  -2   3       14.71       13.50      3.35 o 
  -9  -1   3        3.45        0.92      0.77 o 
  -8  -1   3        1.78        2.02      0.82 o 
  -7  -1   3       10.05       11.68      1.29 o 
  -6  -1   3        5.49        8.56      1.08 o 
  -5  -1   3       49.10       47.66      2.10 o 
  -4  -1   3       31.12       33.82      1.45 o 
  -3  -1   3      498.88      515.30      9.77 o 
  -2  -1   3      115.68      102.68      1.90 o 
  -1  -1   3      158.55      153.07      2.41 o 
   0  -1   3       19.22       11.54      0.77 o 
   1  -1   3     1387.67     1496.41     24.43 o 
   2  -1   3     1588.45     1749.73     22.73 o 
   3  -1   3      712.58      786.60      9.90 o 
   4  -1   3       66.67       75.96      1.65 o 
   5  -1   3       22.40       27.42      0.90 o 
   6  -1   3       14.19       15.77      0.91 o 
   7  -1   3      578.20      591.34     11.24 o 
   8  -1   3        3.40        5.19      0.90 o 
   9  -1   3       64.41       67.26      4.58 o 
  10  -1   3        9.13        7.55      2.34 o 
  -9   0   3       12.63       12.90      1.36 o 
  -8   0   3        0.41        1.40      0.78 o 
  -7   0   3      115.03      101.47      3.61 o 
  -6   0   3       15.97       27.88      1.78 o 
  -5   0   3       81.54       73.80      2.39 o 
  -4   0   3       82.63       83.42      2.41 o 
  -3   0   3      535.02      638.49      9.71 o 
  -2   0   3      122.70      123.82      2.27 o 
  -1   0   3       26.77       35.37      0.87 o 
   0   0   3      358.88      346.83      4.28 o 
   1   0   3      517.15      506.17      7.37 o 
   2   0   3      146.36      142.08      2.38 o 
   3   0   3     2604.20     2588.55     33.57 o 
   4   0   3       88.34      109.14      8.93 o 
   5   0   3       44.84       48.08      1.88 o 
   6   0   3        0.73        5.15      0.69 o 
   7   0   3       37.07       40.64      2.17 o 
   8   0   3       41.88       41.41      1.44 o 
   9   0   3       18.97       20.24      4.11 o 
  10   0   3       33.71       36.43      3.27 o 
  11   0   3        2.92       -0.43      1.90 o 
  -8   1   3        8.52        6.22      1.45 o 
  -7   1   3      228.09      219.87      5.84 o 
  -6   1   3      155.49      147.24      3.88 o 
  -5   1   3       57.48       55.43      2.08 o 
  -4   1   3      101.20       97.41      2.68 o 
  -3   1   3      810.04      838.26     13.62 o 
  -2   1   3      717.35      765.73     10.36 o 
  -1   1   3        1.31        0.75      0.20 o 
   0   1   3        8.25        6.30      0.35 o 
   1   1   3     1622.19     1640.93     21.01 o 
   2   1   3     1002.44     1002.97     12.97 o 
   3   1   3      523.21      471.82      7.58 o 
   4   1   3      175.80      202.16      9.04 o 
   5   1   3        1.57        0.43      0.43 o 
   6   1   3       23.98       24.18      2.40 o 
   7   1   3       79.37       74.55      3.32 o 
   8   1   3       32.70       34.09      2.91 o 
   9   1   3       10.25        8.28      1.44 o 
  10   1   3       18.15       16.91      1.97 o 
  11   1   3       73.41       80.67      4.26 o 
  -8   2   3        3.79        4.67      1.52 o 
  -7   2   3       52.37       53.04      2.59 o 
  -6   2   3      228.85      208.87      5.50 o 
  -5   2   3        2.62        0.38      0.54 o 
  -4   2   3      244.21      236.99      4.99 o 
  -3   2   3        0.16       -0.23      0.30 o 
  -2   2   3        0.01       -0.12      0.25 o 
  -1   2   3      224.82      260.35      3.79 o 
   0   2   3      709.84      713.25      9.71 o 
   1   2   3     6682.58     6137.31    102.66 o 
   2   2   3      856.17      842.62     11.92 o 
   3   2   3       65.43       90.49      1.51 o 
   4   2   3      195.46      218.58      4.24 o 
   5   2   3       91.41       65.24      2.16 o 
   6   2   3       22.03       23.77      2.40 o 
   7   2   3       30.20       28.56      2.25 o 
   8   2   3      237.59      221.32      7.85 o 
   9   2   3        0.02        0.03      1.24 o 
  10   2   3       40.22       38.33      4.06 o 
  11   2   3       71.92       89.05      4.31 o 
  -8   3   3        0.09        0.00      0.92 o 
  -7   3   3       11.64       18.41      2.50 o 
  -6   3   3       79.19       87.15      3.76 o 
  -5   3   3       35.93       38.72      2.08 o 
  -4   3   3      132.65      129.82      3.75 o 
  -3   3   3      128.23      128.52      3.54 o 
  -2   3   3     2702.69     2893.61     40.60 o 
  -1   3   3      266.27      246.07      3.96 o 
   0   3   3      104.79      124.81      3.30 o 
   1   3   3      116.00      114.61      2.02 o 
   2   3   3      648.49      626.65     12.18 o 
   3   3   3      182.43      213.26      3.16 o 
   4   3   3     1410.22     1474.25     20.82 o 
   5   3   3      256.51      246.82      4.36 o 
   6   3   3      114.12      112.90      2.77 o 
   7   3   3       13.43       16.23      1.12 o 
   8   3   3      172.77      168.39      4.86 o 
   9   3   3       50.30       49.18      3.55 o 
  10   3   3        0.17       -0.93      0.84 o 
  11   3   3       17.95       22.67      3.15 o 
  -7   4   3       32.48       41.78      5.59 o 
  -6   4   3        0.16       -0.24      0.74 o 
  -5   4   3        0.00       -0.27      0.58 o 
  -4   4   3       42.00       45.16      2.35 o 
  -3   4   3      378.80      368.37      7.81 o 
  -2   4   3        8.75       13.70      0.98 o 
  -1   4   3        0.68        3.92      0.46 o 
   0   4   3      522.55      512.30      8.03 o 
   1   4   3     1574.15     1735.59     26.81 o 
   2   4   3     3505.39     3564.09     47.36 o 
   3   4   3      252.19      290.46      4.55 o 
   4   4   3       19.18       17.28      0.60 o 
   5   4   3      817.72      822.72     11.25 o 
   6   4   3       23.34       22.69      0.73 o 
   7   4   3        0.04        0.42      0.48 o 
   8   4   3      124.18      118.70      3.93 o 
   9   4   3      136.30      127.67      4.36 o 
  10   4   3      101.95       98.24      3.96 o 
  11   4   3       10.95       15.51      1.55 o 
  -7   5   3       49.59       52.59      6.14 o 
  -6   5   3        3.94        5.96      1.62 o 
  -5   5   3       28.21       22.75      2.02 o 
  -4   5   3        0.25       -0.09      0.61 o 
  -3   5   3       57.20       54.31      3.36 o 
  -2   5   3      102.75      108.45      3.69 o 
  -1   5   3       79.13       68.12      2.61 o 
   0   5   3      160.98      151.01      3.17 o 
   1   5   3      351.91      375.52      6.73 o 
   2   5   3        5.44        6.29      0.45 o 
   3   5   3      986.02      953.57     13.70 o 
   4   5   3      596.07      560.21      7.94 o 
   5   5   3       92.81       83.19      1.61 o 
   6   5   3       40.44       40.61      1.60 o 
   7   5   3       20.49       21.28      0.98 o 
   8   5   3      104.42       94.54      3.49 o 
   9   5   3        1.46        2.03      0.82 o 
  10   5   3      110.49      111.35      4.28 o 
  11   5   3       17.43       20.21      1.95 o 
  -6   6   3        2.54        2.00      1.41 o 
  -5   6   3        2.41        2.01      1.26 o 
  -4   6   3       14.24       15.71      2.06 o 
  -3   6   3      166.61      166.84      5.32 o 
  -2   6   3       89.88       87.67      3.53 o 
  -1   6   3      124.75      115.36      3.42 o 
   0   6   3       53.85       65.40      2.07 o 
   1   6   3      131.64      138.77      2.87 o 
   2   6   3      161.79      161.97      3.31 o 
   3   6   3      269.68      298.19      5.11 o 
   4   6   3      111.28      118.91      2.77 o 
   5   6   3       40.79       27.08      1.47 o 
   6   6   3      362.12      366.63      6.86 o 
   7   6   3      102.89      102.23      2.82 o 
   8   6   3        5.09        4.09      0.54 o 
   9   6   3        0.07        3.85      0.93 o 
  10   6   3        3.76        3.23      1.12 o 
  11   6   3       34.81       30.51      2.84 o 
  -6   7   3       29.09       35.55      4.30 o 
  -5   7   3        7.99       11.02      2.06 o 
  -4   7   3       14.79       16.61      2.22 o 
  -3   7   3       90.43       94.46      6.32 o 
  -2   7   3       92.59       91.64      3.63 o 
  -1   7   3      169.32      162.84      6.46 o 
   0   7   3      171.69      159.79      3.86 o 
   1   7   3       67.60       65.94      1.87 o 
   2   7   3       84.66       85.43      2.13 o 
   3   7   3        2.91        2.53      0.47 o 
   4   7   3      454.53      463.35      8.25 o 
   5   7   3      408.87      385.25      7.18 o 
   6   7   3      132.39      134.65      3.70 o 
   7   7   3       34.01       32.40      2.54 o 
   8   7   3        8.51        9.04      1.00 o 
   9   7   3       10.81        9.74      1.34 o 
  10   7   3       25.78       25.18      2.55 o 
  11   7   3        3.67        2.88      1.90 o 
  -5   8   3        0.60       -0.21      1.22 o 
  -4   8   3       14.52        7.73      1.82 o 
  -3   8   3      401.43      384.97     14.00 o 
  -2   8   3       23.11       23.14      1.98 o 
  -1   8   3      247.01      240.95      6.91 o 
   0   8   3        0.91        0.63      0.57 o 
   1   8   3       31.39       27.17      1.29 o 
   2   8   3       23.33       27.14      1.25 o 
   3   8   3        7.13        6.25      0.73 o 
   4   8   3      517.24      521.87     17.94 o 
   5   8   3      260.77      247.45      5.23 o 
   6   8   3       78.12       70.48      2.32 o 
   7   8   3        2.75        2.71      0.90 o 
   8   8   3      307.65      289.84     17.37 o 
   9   8   3        1.41        0.71      0.86 o 
  10   8   3       12.29       10.65      3.51 o 
  -4   9   3        4.85        7.41      2.01 o 
  -3   9   3       32.91       33.19      3.14 o 
  -2   9   3        0.31        0.14      1.07 o 
  -1   9   3      246.00      239.04      6.82 o 
   0   9   3       60.57       63.80      2.54 o 
   1   9   3        2.04        1.28      0.63 o 
   2   9   3       28.37       28.80      1.51 o 
   3   9   3       52.67       45.93      1.83 o 
   4   9   3       27.96       29.89      1.52 o 
   5   9   3      173.66      175.57      4.85 o 
   6   9   3        1.14        8.16      1.60 o 
   7   9   3       62.65       64.58      5.54 o 
   8   9   3       72.27       69.14      3.36 o 
   9   9   3        0.01       -0.67      0.73 o 
  10   9   3        4.92        4.82      1.06 o 
  -3  10   3        0.09       -0.58      2.40 o 
  -2  10   3        0.08        0.16      0.93 o 
  -1  10   3      131.50      129.85      6.46 o 
   0  10   3       95.86       97.09      5.08 o 
   1  10   3        1.23        0.55      0.84 o 
   2  10   3       41.24       39.98      2.61 o 
   3  10   3       22.53       26.46      2.24 o 
   4  10   3      169.34      170.80      5.78 o 
   5  10   3       99.80       94.76      4.04 o 
   6  10   3        0.03       -0.41      0.71 o 
   7  10   3      102.55      108.97      5.01 o 
   8  10   3       27.77       36.38      2.56 o 
   9  10   3        5.77        7.55      1.45 o 
  -2  11   3        2.56        1.96      1.24 o 
  -1  11   3       46.39       45.47      2.83 o 
   0  11   3      164.40      177.35      9.69 o 
   1  11   3       18.14       11.60      2.79 o 
   2  11   3       61.15       45.64      4.57 o 
   3  11   3        1.96        2.14      1.30 o 
   4  11   3        0.05       -0.57      0.85 o 
   5  11   3        8.94        7.80      1.51 o 
   6  11   3        2.09        1.69      1.03 o 
   7  11   3      214.04      235.65     12.91 o 
   8  11   3       40.37       40.15      2.90 o 
   0  12   3        0.78        1.56      1.79 o 
   1  12   3        4.43        3.12      2.23 o 
   2  12   3       35.81       33.47      4.35 o 
   3  12   3       74.47       75.32      6.47 o 
   4  12   3       85.63       93.50      7.92 o 
   5  12   3       14.35       16.60      4.63 o 
   6  12   3       13.34       14.35      2.03 o 
   7  12   3       40.21       42.50      3.63 o 
   3  13   3       19.68       14.51      3.68 o 
   4  13   3       23.20       29.89      3.48 o 
   5  13   3       29.83       33.90      3.74 o 
  -4 -11   4       15.78       15.67      2.20 o 
  -3 -11   4        6.13        8.04      2.11 o 
  -2 -11   4       17.20       22.07      4.02 o 
  -1 -11   4       59.53       57.14      4.17 o 
   0 -11   4       19.27       19.70      2.16 o 
   1 -11   4        0.10        0.15      0.98 o 
   2 -11   4        3.98        2.24      1.21 o 
  -6 -10   4        3.49        3.20      1.39 o 
  -5 -10   4       94.26       95.25      6.36 o 
  -4 -10   4       22.02       18.44      2.20 o 
  -3 -10   4       26.71       24.75      2.38 o 
  -2 -10   4      193.17      188.62      7.76 o 
  -1 -10   4       25.94       26.57      2.86 o 
   0 -10   4       29.07       27.56      2.81 o 
   1 -10   4       23.51       24.04      1.64 o 
   2 -10   4        0.84        1.26      0.77 o 
   3 -10   4       16.62       18.26      1.98 o 
   4 -10   4       59.97       60.98      3.72 o 
  -7  -9   4       48.07       51.28      3.06 o 
  -6  -9   4        0.01       -0.42      0.85 o 
  -5  -9   4       27.93       27.80      2.17 o 
  -4  -9   4       67.35       72.53      5.28 o 
  -3  -9   4       28.38       28.56      2.39 o 
  -2  -9   4       52.15       58.27      3.21 o 
  -1  -9   4       97.67       92.04      3.47 o 
   0  -9   4       23.99       26.99      2.40 o 
   1  -9   4       99.06       96.42      4.39 o 
   2  -9   4        3.09        2.94      0.80 o 
   3  -9   4        5.01        2.98      0.82 o 
   4  -9   4       66.13       62.52      2.84 o 
   5  -9   4        5.28        4.52      1.06 o 
  -7  -8   4        0.26       -0.38      0.87 o 
  -6  -8   4       63.35       58.50      3.94 o 
  -5  -8   4        6.67        3.78      1.08 o 
  -4  -8   4       79.00       76.14      3.20 o 
  -3  -8   4       31.62       26.35      1.88 o 
  -2  -8   4        1.16        0.58      0.78 o 
  -1  -8   4      187.05      182.70      4.80 o 
   0  -8   4      148.36      147.93      3.49 o 
   1  -8   4       29.26       29.40      1.45 o 
   2  -8   4        5.39        5.48      0.87 o 
   3  -8   4       54.83       51.22      2.09 o 
   4  -8   4      119.84      129.86      5.18 o 
   5  -8   4       31.05       31.30      1.79 o 
   6  -8   4        3.97        5.49      1.20 o 
  -8  -7   4        3.95        3.80      1.48 o 
  -7  -7   4        1.55        3.96      1.14 o 
  -6  -7   4        8.40        7.22      1.29 o 
  -5  -7   4       61.11       59.97      2.86 o 
  -4  -7   4       83.69       72.02      3.02 o 
  -3  -7   4       31.60       33.15      1.97 o 
  -2  -7   4      181.81      175.60      3.82 o 
  -1  -7   4      365.92      363.61      5.56 o 
   0  -7   4      205.61      209.09      4.59 o 
   1  -7   4      186.38      180.75      3.82 o 
   2  -7   4       12.67       12.49      1.44 o 
   3  -7   4       94.39       86.75      2.63 o 
   4  -7   4       55.84       48.94      1.99 o 
   5  -7   4       36.45       36.51      2.11 o 
   6  -7   4        6.43        7.09      1.17 o 
   7  -7   4       98.84      108.34      6.73 o 
  -8  -6   4       16.72       13.73      1.68 o 
  -7  -6   4       41.00       35.73      2.37 o 
  -6  -6   4       42.80       46.65      2.55 o 
  -5  -6   4        2.10        2.02      0.83 o 
  -4  -6   4        2.59        1.83      0.87 o 
  -3  -6   4        7.77        4.05      0.73 o 
  -2  -6   4      262.15      281.16      4.54 o 
  -1  -6   4      614.80      592.31      8.25 o 
   0  -6   4       38.09       33.50      1.09 o 
   1  -6   4      234.35      213.08      3.91 o 
   2  -6   4        6.22        5.78      0.67 o 
   3  -6   4        1.00        0.19      0.44 o 
   4  -6   4      159.68      143.46      3.93 o 
   5  -6   4        7.45        4.36      0.88 o 
   6  -6   4       88.97       94.11      4.56 o 
   7  -6   4      110.43      119.39      4.22 o 
   8  -6   4        4.92        4.13      1.68 o 
  -8  -5   4        4.89        5.36      1.18 o 
  -7  -5   4      142.73      139.57      4.68 o 
  -6  -5   4        4.10        2.61      0.91 o 
  -5  -5   4        9.31       11.24      1.33 o 
  -4  -5   4        7.84        5.95      0.83 o 
  -3  -5   4        7.22        2.66      0.64 o 
  -2  -5   4      379.68      354.21      5.36 o 
  -1  -5   4      195.49      195.77      3.68 o 
   0  -5   4      237.72      245.21      3.82 o 
   1  -5   4        2.02        1.81      0.32 o 
   2  -5   4      102.87      103.04      3.18 o 
   3  -5   4        1.04        1.76      0.36 o 
   4  -5   4       63.82       60.33      2.14 o 
   5  -5   4       21.30       16.39      1.58 o 
   6  -5   4       69.42       69.42      2.85 o 
   7  -5   4       59.94       59.26      4.07 o 
   8  -5   4        2.35        3.59      1.79 o 
  -8  -4   4       36.46       47.87      2.67 o 
  -7  -4   4      100.72       97.66      5.66 o 
  -6  -4   4      222.25      209.67      7.78 o 
  -5  -4   4       80.90       78.25      7.58 o 
  -4  -4   4        7.09        5.52      0.83 o 
  -3  -4   4      183.53      214.23      4.25 o 
  -2  -4   4      142.44      141.14      3.03 o 
  -1  -4   4        0.51        0.28      0.26 o 
   0  -4   4      481.62      483.64      6.65 o 
   1  -4   4     4917.44     4874.48     55.59 o 
   2  -4   4      211.11      191.31      3.83 o 
   3  -4   4      331.58      350.26      5.42 o 
   4  -4   4        7.79        7.28      0.87 o 
   5  -4   4      216.57      222.92      5.82 o 
   6  -4   4       34.05       30.96      1.40 o 
   7  -4   4       21.60       24.31      3.24 o 
   8  -4   4        3.01        1.28      1.21 o 
   9  -4   4       78.41       77.75     11.16 o 
  -8  -3   4       16.14       20.14      1.81 o 
  -7  -3   4       67.89       66.38      2.95 o 
  -6  -3   4      589.12      578.76     14.10 o 
  -5  -3   4      460.80      460.58     11.46 o 
  -4  -3   4      375.82      374.12      7.92 o 
  -3  -3   4       17.66       27.51      1.23 o 
  -2  -3   4      522.74      538.53      7.92 o 
  -1  -3   4      100.60      126.28      2.36 o 
   0  -3   4       96.81       81.10      1.60 o 
   1  -3   4     1109.40     1090.16     14.37 o 
   2  -3   4     3865.35     3961.42     59.99 o 
   3  -3   4        1.34        0.88      0.28 o 
   4  -3   4      257.36      241.91      3.82 o 
   5  -3   4       19.91       22.84      1.01 o 
   6  -3   4       90.58      101.03      2.50 o 
   7  -3   4       72.34       76.24      7.53 o 
   8  -3   4       68.53       67.84      7.53 o 
   9  -3   4       69.22       72.25     14.34 o 
  10  -3   4       12.39       12.44      2.00 o 
  -8  -2   4       19.37       28.16      2.46 o 
  -7  -2   4       29.16       34.13      2.14 o 
  -6  -2   4       16.63       15.65      1.48 o 
  -5  -2   4      119.05      128.49      4.58 o 
  -4  -2   4      584.88      559.25     11.01 o 
  -3  -2   4       63.64       73.47      2.44 o 
  -2  -2   4      477.85      499.25      7.39 o 
  -1  -2   4      181.07      201.10      3.40 o 
   0  -2   4      446.73      467.12      6.68 o 
   1  -2   4       10.00        5.33      0.40 o 
   2  -2   4      209.57      211.14      4.46 o 
   3  -2   4      743.82      772.18      9.82 o 
   4  -2   4        4.89        0.91      0.23 o 
   5  -2   4      257.11      264.40      4.34 o 
   6  -2   4      311.05      297.82      7.15 o 
   7  -2   4       18.11       21.04      2.57 o 
   8  -2   4        0.40        1.77      0.86 o 
   9  -2   4       40.48       39.87      2.73 o 
  10  -2   4       26.00       24.11     10.04 o 
  -8  -1   4        4.07        3.22      1.00 o 
  -7  -1   4       11.01       10.36      1.36 o 
  -6  -1   4       35.66       26.66      1.81 o 
  -5  -1   4       29.74       31.08      1.83 o 
  -4  -1   4     1381.58     1352.76     21.61 o 
  -3  -1   4      111.98      121.22      2.63 o 
  -2  -1   4       96.20      124.11      2.31 o 
  -1  -1   4      502.67      492.35      7.58 o 
   0  -1   4      951.63      998.63     12.48 o 
   1  -1   4        0.99        2.54      0.26 o 
   2  -1   4       16.15       11.45      0.38 o 
   3  -1   4      487.21      548.78      7.05 o 
   4  -1   4     3047.23     3007.01     39.25 o 
   5  -1   4       18.41       20.38      0.85 o 
   6  -1   4      186.55      169.58      7.04 o 
   7  -1   4      385.03      376.53     10.91 o 
   8  -1   4       34.23       36.70      2.58 o 
   9  -1   4        1.21        0.73      0.72 o 
  10  -1   4        0.87        0.54      0.82 o 
  -8   0   4        0.88       -0.40      0.74 o 
  -7   0   4        5.17        3.83      0.98 o 
  -6   0   4       73.87       70.88      2.86 o 
  -5   0   4      686.01      645.44     12.77 o 
  -4   0   4      311.35      307.48      7.56 o 
  -3   0   4        8.71        7.02      0.63 o 
  -2   0   4      490.81      461.25      6.00 o 
  -1   0   4      274.57      260.49      3.59 o 
   0   0   4       45.70       46.08      1.33 o 
   1   0   4       38.83       27.62      0.80 o 
   2   0   4      439.57      411.30      6.13 o 
   3   0   4      777.32      767.81      8.99 o 
   4   0   4     1417.57     1430.74     17.68 o 
   5   0   4        9.56        9.31      1.75 o 
   6   0   4       32.08       30.02      1.63 o 
   7   0   4      361.96      368.73     10.57 o 
   8   0   4      460.43      462.93     29.12 o 
   9   0   4        6.83        6.23      0.84 o 
  10   0   4        5.96        4.02      1.58 o 
  11   0   4        1.93        2.63      1.57 o 
  -8   1   4       13.24       13.82      1.67 o 
  -7   1   4       19.19       15.28      1.58 o 
  -6   1   4        0.95        2.75      0.87 o 
  -5   1   4      359.88      321.49      6.61 o 
  -4   1   4      285.79      274.00      5.63 o 
  -3   1   4      136.82      140.18      3.32 o 
  -2   1   4     1100.81     1184.73     14.09 o 
  -1   1   4      358.97      388.07      5.37 o 
   0   1   4      475.03      513.82      6.76 o 
   1   1   4     1487.36     1423.19     17.39 o 
   2   1   4        0.80        2.53      0.23 o 
   3   1   4      301.70      313.14      4.41 o 
   4   1   4       13.85        6.31      0.38 o 
   5   1   4        1.85        1.38      0.59 o 
   6   1   4      431.25      434.98     11.67 o 
   7   1   4      131.33      138.03      4.23 o 
   8   1   4      217.84      225.61      9.99 o 
   9   1   4      145.96      137.85      4.79 o 
  10   1   4       25.86       28.38      3.40 o 
  11   1   4        0.06       -0.71      1.25 o 
  -8   2   4        6.20        4.50      1.90 o 
  -7   2   4       62.98       64.00      5.51 o 
  -6   2   4       11.57        4.46      1.03 o 
  -5   2   4      119.97      119.47      3.44 o 
  -4   2   4       28.22       30.43      1.56 o 
  -3   2   4       42.03       30.48      1.64 o 
  -2   2   4        3.17        4.05      0.50 o 
  -1   2   4      218.09      249.72      3.81 o 
   0   2   4       74.58       93.85      1.73 o 
   1   2   4      748.25      768.68      9.68 o 
   2   2   4       27.56       38.99      0.86 o 
   3   2   4     1542.87     1567.06     20.38 o 
   4   2   4     1426.25     1503.20     21.30 o 
   5   2   4       49.08       57.30      1.57 o 
   6   2   4       29.56       40.78      2.30 o 
   7   2   4       20.23       21.99      1.47 o 
   8   2   4       85.48       89.96      6.65 o 
   9   2   4      155.69      161.23      4.41 o 
  10   2   4        0.66        0.88      0.77 o 
  11   2   4        0.06        0.26      1.09 o 
  -7   3   4       92.05       97.17      4.58 o 
  -6   3   4        9.57        7.76      1.46 o 
  -5   3   4      149.99      145.23      5.03 o 
  -4   3   4      137.82      135.61      4.01 o 
  -3   3   4      137.97      163.53      5.41 o 
  -2   3   4     1101.87     1076.56     16.28 o 
  -1   3   4      747.34      795.72     10.40 o 
   0   3   4      241.31      291.56      4.23 o 
   1   3   4        2.26        5.49      0.41 o 
   2   3   4       31.06       36.64      1.04 o 
   3   3   4      151.99      163.99      2.89 o 
   4   3   4      737.58      821.98     10.32 o 
   5   3   4      198.46      222.95      3.63 o 
   6   3   4      104.10      111.73      2.70 o 
   7   3   4       84.80       77.23      2.19 o 
   8   3   4       87.02       80.74      3.03 o 
   9   3   4       28.66       24.68      2.33 o 
  10   3   4       21.52       23.52      2.12 o 
  11   3   4        8.49        5.52      1.54 o 
  -7   4   4       97.73      114.03      4.85 o 
  -6   4   4       33.47       34.76      2.57 o 
  -5   4   4      132.15      116.50      4.52 o 
  -4   4   4        0.41        0.64      0.63 o 
  -3   4   4        9.14       10.75      1.40 o 
  -2   4   4       12.92       11.21      1.05 o 
  -1   4   4      596.42      614.42      9.75 o 
   0   4   4      314.76      301.47      4.43 o 
   1   4   4      137.92      115.30      2.44 o 
   2   4   4      223.93      226.78      3.30 o 
   3   4   4     2431.50     2589.00     35.93 o 
   4   4   4      193.06      205.79      3.02 o 
   5   4   4       57.71       63.40      2.21 o 
   6   4   4        4.62        6.10      0.42 o 
   7   4   4      118.02      110.50      3.25 o 
   8   4   4      220.03      201.40      6.13 o 
   9   4   4        3.55        3.44      0.80 o 
  10   4   4       15.71       16.75      1.47 o 
  11   4   4        1.30        0.16      0.79 o 
  -6   5   4        1.23        1.70      1.06 o 
  -5   5   4       11.73        9.22      1.55 o 
  -4   5   4        9.19       12.11      1.55 o 
  -3   5   4      213.86      198.34      5.17 o 
  -2   5   4        1.23        0.27      0.52 o 
  -1   5   4      365.92      372.50      7.20 o 
   0   5   4        5.20        5.64      0.69 o 
   1   5   4      424.78      407.80      7.47 o 
   2   5   4       13.14        9.66      0.51 o 
   3   5   4     2154.97     2207.75     28.79 o 
   4   5   4      100.45       93.07      4.06 o 
   5   5   4       63.17       70.24      1.45 o 
   6   5   4       99.53      112.17      2.15 o 
   7   5   4       64.63       62.79      1.66 o 
   8   5   4       62.59       54.64      2.40 o 
   9   5   4       10.44        9.75      1.19 o 
  10   5   4        1.27        0.83      0.76 o 
  11   5   4        2.11        3.01      1.18 o 
  -6   6   4       16.87       20.64      2.80 o 
  -5   6   4        6.01        7.31      3.24 o 
  -4   6   4        0.41        0.36      1.02 o 
  -3   6   4      459.01      443.67     11.17 o 
  -2   6   4      413.78      400.87     10.01 o 
  -1   6   4       16.13       16.10      1.46 o 
   0   6   4        2.41        3.76      0.68 o 
   1   6   4      963.53      915.83     15.45 o 
   2   6   4      112.46      139.69      2.86 o 
   3   6   4       29.04       31.22      1.10 o 
   4   6   4        8.38        6.45      0.53 o 
   5   6   4      153.15      168.61      3.61 o 
   6   6   4      270.82      276.08      5.40 o 
   7   6   4       23.34       18.17      0.95 o 
   8   6   4        0.03        0.04      0.41 o 
   9   6   4        5.77        8.08      3.18 o 
  10   6   4       53.59       44.69      3.05 o 
  11   6   4        3.94        2.54      1.26 o 
  -5   7   4        6.65        6.16      2.18 o 
  -4   7   4       10.75       12.06      2.11 o 
  -3   7   4       17.22       20.92      2.43 o 
  -2   7   4      548.34      540.12     15.96 o 
  -1   7   4       62.51       60.29      3.40 o 
   0   7   4      363.47      360.18      8.00 o 
   1   7   4      357.73      338.79      5.99 o 
   2   7   4      110.83      115.18      2.64 o 
   3   7   4       76.11       76.73      2.13 o 
   4   7   4      249.52      234.91      5.38 o 
   5   7   4      152.70      150.31      4.06 o 
   6   7   4        1.89        3.34      0.74 o 
   7   7   4      120.75      112.06      3.90 o 
   8   7   4       12.22       13.90      1.27 o 
   9   7   4       82.34       74.49      4.10 o 
  10   7   4       44.38       42.24      3.12 o 
  11   7   4        1.51       -0.15      1.15 o 
  -4   8   4        6.99        7.93      1.95 o 
  -3   8   4       23.44       20.88      3.85 o 
  -2   8   4       30.66       26.50      3.01 o 
  -1   8   4        9.64       14.58      3.51 o 
   0   8   4      468.26      455.69     11.16 o 
   1   8   4      154.76      159.89      3.56 o 
   2   8   4       59.32       58.80      1.84 o 
   3   8   4       11.00        9.58      0.85 o 
   4   8   4      189.63      185.64      4.83 o 
   5   8   4       24.62       19.22      1.44 o 
   6   8   4       39.56       49.83      2.22 o 
   7   8   4       39.12       37.20      2.93 o 
   8   8   4        1.13        3.62      0.98 o 
   9   8   4       48.19       51.98      2.54 o 
  10   8   4        6.63        5.00      1.55 o 
  -4   9   4       13.10       13.03      3.12 o 
  -3   9   4        1.29        1.44      1.36 o 
  -2   9   4       48.74       50.37      3.75 o 
  -1   9   4       10.04       11.67      2.01 o 
   0   9   4      153.95      149.77      4.87 o 
   1   9   4      291.64      280.43      5.96 o 
   2   9   4       19.04       17.26      1.49 o 
   3   9   4       25.00       26.55      1.72 o 
   4   9   4       19.15       14.79      1.36 o 
   5   9   4      450.64      418.83     10.79 o 
   6   9   4        8.55        3.55      0.99 o 
   7   9   4        0.37        0.45      0.81 o 
   8   9   4       13.65       11.82      1.56 o 
   9   9   4       42.55       49.64      2.72 o 
  10   9   4        2.07        1.95      0.86 o 
  -3  10   4        3.08        1.91      1.55 o 
  -2  10   4       39.57       36.79      3.40 o 
  -1  10   4        0.40        0.81      1.23 o 
   0  10   4       10.73       12.10      1.52 o 
   1  10   4       67.39       63.60      5.13 o 
   2  10   4       26.63       24.20      3.91 o 
   3  10   4       12.84       13.04      1.66 o 
   4  10   4        0.18       -0.56      0.77 o 
   5  10   4       19.04       21.55      2.04 o 
   6  10   4        9.23       10.22      1.52 o 
   7  10   4       30.21       31.03      2.39 o 
   8  10   4        2.99        2.21      1.08 o 
   9  10   4       25.97       27.22      2.25 o 
  -1  11   4       76.51       81.82      6.42 o 
   0  11   4       61.83       68.75      4.50 o 
   1  11   4        2.32        2.01      1.67 o 
   2  11   4        0.08        1.67      1.56 o 
   3  11   4       28.90       28.31      2.97 o 
   4  11   4       34.53       40.77      3.38 o 
   5  11   4       27.46       25.90      2.36 o 
   6  11   4       59.49       62.89      6.59 o 
   7  11   4       36.02       37.62      2.80 o 
   8  11   4        0.70        0.09      0.97 o 
   9  11   4       32.56       37.56      2.80 o 
   0  12   4       11.64       11.49      3.12 o 
   1  12   4        0.07       -0.67      1.45 o 
   2  12   4        0.04       -1.12      1.45 o 
   3  12   4       60.85       64.60      6.14 o 
   4  12   4       20.67       25.27      3.03 o 
   5  12   4        1.20       -1.18      1.14 o 
   6  12   4       12.83       16.08      2.13 o 
   7  12   4        9.08        5.03      1.47 o 
   4  13   4       49.38       56.14      7.70 o 
  -3 -11   5       32.60       33.98      4.46 o 
  -2 -11   5       65.85       69.26      4.87 o 
  -1 -11   5       15.13       14.83      2.48 o 
   0 -11   5       39.68       33.16      3.55 o 
   1 -11   5       11.59        8.22      2.17 o 
  -5 -10   5       13.81       12.45      2.12 o 
  -4 -10   5       12.26       15.24      2.22 o 
  -3 -10   5       35.59       40.18      3.75 o 
  -2 -10   5       42.51       37.44      3.50 o 
  -1 -10   5        8.92        6.90      1.85 o 
   0 -10   5       42.68       42.35      2.55 o 
   1 -10   5       28.29       30.42      3.19 o 
   2 -10   5       10.40        8.02      1.62 o 
   3 -10   5       33.79       25.54      2.10 o 
  -6  -9   5        1.94        4.12      1.36 o 
  -5  -9   5      138.32      154.71      6.59 o 
  -4  -9   5       14.06       16.59      2.12 o 
  -3  -9   5        2.58        1.73      1.06 o 
  -2  -9   5        0.01       -0.67      1.02 o 
  -1  -9   5        0.08       -0.91      0.78 o 
   0  -9   5        2.19        2.82      0.84 o 
   1  -9   5       45.67       46.88      1.99 o 
   2  -9   5        1.44        1.60      0.73 o 
   3  -9   5       43.93       45.19      2.53 o 
   4  -9   5        1.20        0.20      0.86 o 
   5  -9   5        4.37        3.10      1.11 o 
  -7  -8   5        6.96        5.61      1.46 o 
  -6  -8   5       13.32       12.64      1.71 o 
  -5  -8   5        3.74        2.84      1.09 o 
  -4  -8   5       31.91       24.88      2.00 o 
  -3  -8   5       38.52       37.90      4.48 o 
  -2  -8   5       20.72       19.46      1.97 o 
  -1  -8   5      198.08      207.07      7.07 o 
   0  -8   5        0.65        0.62      0.62 o 
   1  -8   5       62.78       65.94      2.21 o 
   2  -8   5       31.73       30.95      1.98 o 
   3  -8   5        6.88        6.56      0.97 o 
   4  -8   5        0.47       -0.09      0.70 o 
   5  -8   5        0.93        0.88      0.81 o 
   6  -8   5       28.37       32.67      3.14 o 
  -7  -7   5        1.52        0.13      0.90 o 
  -6  -7   5      161.22      173.06      6.38 o 
  -5  -7   5        4.59        3.87      1.05 o 
  -4  -7   5        0.95        1.27      0.77 o 
  -3  -7   5       45.41       43.47      2.39 o 
  -2  -7   5       21.72       25.32      1.52 o 
  -1  -7   5        6.59        4.47      0.78 o 
   0  -7   5      513.82      510.70      9.41 o 
   1  -7   5        0.02       -0.42      0.66 o 
   2  -7   5       18.89       19.38      1.17 o 
   3  -7   5       14.15       15.27      1.18 o 
   4  -7   5        6.46        5.97      0.85 o 
   5  -7   5        0.62        2.08      0.82 o 
   6  -7   5        3.01        2.72      0.91 o 
   7  -7   5        0.07        0.50      0.82 o 
  -7  -6   5        9.30       10.94      1.63 o 
  -6  -6   5      143.05      158.28      5.99 o 
  -5  -6   5       94.87       93.86      3.66 o 
  -4  -6   5        6.31        4.66      1.02 o 
  -3  -6   5       14.23       10.38      1.08 o 
  -2  -6   5      101.46      103.31      2.48 o 
  -1  -6   5       53.51       53.22      2.41 o 
   0  -6   5      422.69      414.31      7.18 o 
   1  -6   5     1108.53     1058.46     20.53 o 
   2  -6   5      231.20      223.77      5.36 o 
   3  -6   5       86.85       85.57      2.31 o 
   4  -6   5        1.06        0.69      0.48 o 
   5  -6   5       38.10       41.24      1.77 o 
   6  -6   5       99.48      106.47      3.55 o 
   7  -6   5       15.21       15.46      1.44 o 
   8  -6   5        2.62        2.96      1.57 o 
  -8  -5   5        3.00        2.91      1.17 o 
  -7  -5   5        3.01        3.54      1.11 o 
  -6  -5   5       11.98       16.60      2.81 o 
  -5  -5   5       57.23       51.39      2.82 o 
  -4  -5   5       46.72       42.71      1.91 o 
  -3  -5   5      108.80      109.56      3.11 o 
  -2  -5   5       60.40       52.42      1.55 o 
  -1  -5   5        9.12       11.72      0.98 o 
   0  -5   5      163.30      177.63      3.08 o 
   1  -5   5      322.20      318.47      4.80 o 
   2  -5   5      652.94      624.97     10.68 o 
   3  -5   5       24.66       26.82      1.16 o 
   4  -5   5        2.47        5.52      0.73 o 
   5  -5   5        0.16        0.92      0.50 o 
   6  -5   5       40.64       50.33      3.03 o 
   7  -5   5       34.18       38.16      2.10 o 
   8  -5   5        0.78       -0.07      1.17 o 
  -8  -4   5       29.00       34.66      2.77 o 
  -7  -4   5        0.12        0.78      1.01 o 
  -6  -4   5       69.57       64.90      3.49 o 
  -5  -4   5       21.31       21.23      1.63 o 
  -4  -4   5        6.74        4.81      0.91 o 
  -3  -4   5      330.88      363.82      7.14 o 
  -2  -4   5       36.39       37.35      1.27 o 
  -1  -4   5      145.91      149.78      2.77 o 
   0  -4   5      404.00      409.71      6.23 o 
   1  -4   5      737.26      755.06      9.26 o 
   2  -4   5        1.76        0.44      0.37 o 
   3  -4   5      210.17      212.78      4.30 o 
   4  -4   5       26.36       22.86      1.13 o 
   5  -4   5        1.22        1.05      0.51 o 
   6  -4   5       15.48       18.70      1.20 o 
   7  -4   5       18.02       20.99      1.73 o 
   8  -4   5      140.13      138.02      8.37 o 
   9  -4   5       39.28       35.93      4.13 o 
  -8  -3   5        6.74        4.31      1.19 o 
  -7  -3   5        7.98       13.43      1.58 o 
  -6  -3   5       30.85       31.98      2.51 o 
  -5  -3   5       64.24       62.11      4.40 o 
  -4  -3   5      263.98      281.13      6.56 o 
  -3  -3   5      430.66      456.25      9.34 o 
  -2  -3   5      185.72      190.87      3.56 o 
  -1  -3   5       67.39       59.95      1.50 o 
   0  -3   5      107.37      108.02      2.07 o 
   1  -3   5       19.39       22.52      0.84 o 
   2  -3   5      312.25      333.79      5.97 o 
   3  -3   5        4.76        3.77      0.45 o 
   4  -3   5       33.78       42.59      1.20 o 
   5  -3   5        0.42        0.35      0.32 o 
   6  -3   5       60.44       63.82      1.77 o 
   7  -3   5        0.01        0.14      0.62 o 
   8  -3   5       91.22       87.78      9.82 o 
   9  -3   5       55.85       60.92      4.91 o 
  10  -3   5        0.94       -1.00      1.45 o 
  -8  -2   5       15.21       18.38      1.87 o 
  -7  -2   5        3.20        5.18      1.16 o 
  -6  -2   5        2.29        1.36      0.77 o 
  -5  -2   5       53.50       55.77      2.57 o 
  -4  -2   5      445.87      433.89      9.14 o 
  -3  -2   5       59.18       55.54      2.23 o 
  -2  -2   5        0.57        0.75      0.35 o 
  -1  -2   5      220.92      237.55      3.72 o 
   0  -2   5      248.21      215.26      3.31 o 
   1  -2   5       75.55       62.89      1.30 o 
   2  -2   5       22.39       15.52      0.74 o 
   3  -2   5      117.08      132.93      2.40 o 
   4  -2   5      350.10      364.29      4.65 o 
   5  -2   5        1.03        0.70      0.27 o 
   6  -2   5        1.67        1.33      0.61 o 
   7  -2   5        2.86        1.28      0.66 o 
   8  -2   5        3.91        3.67      1.51 o 
   9  -2   5       76.91       83.38      8.87 o 
  10  -2   5        3.16        1.99      2.06 o 
  -8  -1   5        6.67        8.37      1.42 o 
  -7  -1   5        1.03        0.23      0.80 o 
  -6  -1   5      162.45      156.68      6.65 o 
  -5  -1   5      258.91      254.52      6.32 o 
  -4  -1   5       10.23        8.81      1.02 o 
  -3  -1   5     1038.08     1013.15     15.00 o 
  -2  -1   5        9.67       12.52      0.97 o 
  -1  -1   5      929.83      978.40     11.73 o 
   0  -1   5      257.77      293.78      4.25 o 
   1  -1   5       19.81       21.58      0.68 o 
   2  -1   5       21.25       29.32      0.88 o 
   3  -1   5     2071.60     2191.21     26.83 o 
   4  -1   5      301.87      317.07      5.15 o 
   5  -1   5      145.28      158.00      3.05 o 
   6  -1   5       30.02       29.71      1.02 o 
   7  -1   5       14.41       18.95      0.93 o 
   8  -1   5        6.22        4.94      1.07 o 
   9  -1   5        1.12        0.78      0.63 o 
  10  -1   5        0.54        0.13      0.78 o 
  -8   0   5        0.02       -0.47      0.85 o 
  -7   0   5        2.05        1.99      0.89 o 
  -6   0   5       58.91       57.03      2.73 o 
  -5   0   5      140.82      134.00      4.16 o 
  -4   0   5        2.31        1.98      0.65 o 
  -3   0   5     1139.33     1096.48     16.10 o 
  -2   0   5        1.10        1.07      0.34 o 
  -1   0   5        1.41        1.10      0.31 o 
   0   0   5       93.04       90.93      1.79 o 
   1   0   5      405.63      418.38      5.59 o 
   2   0   5      301.04      259.17      4.19 o 
   3   0   5      256.60      285.05      4.60 o 
   4   0   5       92.73       94.79      2.31 o 
   5   0   5      286.77      299.07      5.21 o 
   6   0   5      273.05      257.79      4.27 o 
   7   0   5       80.37       87.43      3.24 o 
   8   0   5       91.72       97.75      3.52 o 
   9   0   5       55.65       60.97      3.90 o 
  10   0   5       10.30        8.77      0.94 o 
  11   0   5        4.90        4.92      1.44 o 
  -7   1   5       18.19       19.30      1.82 o 
  -6   1   5       33.93       38.79      2.28 o 
  -5   1   5       14.75       17.08      1.50 o 
  -4   1   5       22.78       26.36      1.49 o 
  -3   1   5      229.02      236.28      4.69 o 
  -2   1   5      270.93      278.81      4.36 o 
  -1   1   5       33.90       48.00      1.20 o 
   0   1   5       80.06       80.33      1.63 o 
   1   1   5        9.14       11.52      0.70 o 
   2   1   5        0.02        0.20      0.14 o 
   3   1   5      253.15      242.39      3.37 o 
   4   1   5      201.57      220.48      3.32 o 
   5   1   5     1433.39     1465.54     29.05 o 
   6   1   5       69.55       64.45      4.85 o 
   7   1   5        0.03        0.24      0.56 o 
   8   1   5      216.94      215.44      5.88 o 
   9   1   5        0.09        0.83      0.77 o 
  10   1   5       11.72        9.20      1.44 o 
  11   1   5        0.74        0.67      1.01 o 
  -7   2   5        2.96        1.86      1.11 o 
  -6   2   5       75.47       83.75      3.86 o 
  -5   2   5        0.43        3.83      1.07 o 
  -4   2   5       65.89       66.63      3.04 o 
  -3   2   5      128.35      135.74      3.90 o 
  -2   2   5      175.71      180.35      3.46 o 
  -1   2   5      271.61      294.09      5.13 o 
   0   2   5      148.72      170.28      2.81 o 
   1   2   5      968.93      993.15     12.50 o 
   2   2   5        2.96        5.59      0.38 o 
   3   2   5       97.86       84.35      1.57 o 
   4   2   5      109.42      127.18      2.14 o 
   5   2   5      404.74      420.50      6.42 o 
   6   2   5      879.14      883.74     18.10 o 
   7   2   5        8.74       10.59      1.38 o 
   8   2   5      119.94      115.96     13.05 o 
   9   2   5        2.09        0.93      0.78 o 
  10   2   5       16.90       16.64      1.72 o 
  11   2   5       35.90       44.58      4.41 o 
  -7   3   5        0.36        0.60      1.03 o 
  -6   3   5      117.97      135.09      5.21 o 
  -5   3   5        0.06       -0.25      0.72 o 
  -4   3   5       43.11       45.45      2.27 o 
  -3   3   5        0.73        1.46      0.67 o 
  -2   3   5      458.39      462.25      9.38 o 
  -1   3   5       69.64       65.29      1.73 o 
   0   3   5      136.87      117.29      2.20 o 
   1   3   5       65.15       57.17      1.31 o 
   2   3   5      280.97      303.62      4.25 o 
   3   3   5      474.43      480.73      7.34 o 
   4   3   5       25.38       29.82      0.79 o 
   5   3   5      143.06      106.59      1.94 o 
   6   3   5      174.28      169.31      3.82 o 
   7   3   5       25.32       26.53      1.14 o 
   8   3   5       17.49       15.41      1.36 o 
   9   3   5      193.40      196.80      5.69 o 
  10   3   5       27.96       29.21      2.25 o 
  11   3   5       29.85       40.08      3.55 o 
  -6   4   5       24.66       22.30      2.34 o 
  -5   4   5       14.00       15.91      2.20 o 
  -4   4   5       16.73       13.72      1.68 o 
  -3   4   5       65.10       56.27      2.44 o 
  -2   4   5      458.84      427.18      8.93 o 
  -1   4   5       32.67       33.50      1.39 o 
   0   4   5        6.14       10.01      0.96 o 
   1   4   5      110.74       97.95      2.05 o 
   2   4   5     1923.37     2150.59     28.17 o 
   3   4   5      408.64      387.13      6.17 o 
   4   4   5        0.47       -0.05      0.24 o 
   5   4   5       67.80       59.56      1.38 o 
   6   4   5       45.92       39.29      1.02 o 
   7   4   5       29.55       31.69      1.36 o 
   8   4   5        0.82        0.01      0.39 o 
   9   4   5       10.94       11.57      1.08 o 
  10   4   5       27.22       25.10      1.89 o 
  11   4   5       22.78       18.01      2.68 o 
  -6   5   5        0.86        2.47      1.26 o 
  -5   5   5       45.38       45.16      2.96 o 
  -4   5   5       80.37       75.57      3.56 o 
  -3   5   5       84.27       86.38      3.17 o 
  -2   5   5       28.15       22.33      1.54 o 
  -1   5   5       15.61       20.20      1.23 o 
   0   5   5      839.42      842.40     13.02 o 
   1   5   5       80.92       73.01      1.98 o 
   2   5   5      291.07      317.50      5.47 o 
   3   5   5       10.19        7.68      0.69 o 
   4   5   5        1.44        0.53      0.34 o 
   5   5   5       51.10       47.77      1.38 o 
   6   5   5      110.04      101.48      2.49 o 
   7   5   5       39.92       44.17      1.39 o 
   8   5   5        0.15        0.46      0.61 o 
   9   5   5        1.09        0.63      0.71 o 
  10   5   5        0.89        0.49      1.28 o 
  11   5   5        8.94        6.83      1.32 o 
  -5   6   5        5.51        3.71      4.18 o 
  -4   6   5        0.31        1.80      1.30 o 
  -3   6   5       29.02       29.13      3.96 o 
  -2   6   5      168.85      170.10      5.54 o 
  -1   6   5       58.56       54.48      2.72 o 
   0   6   5      320.13      319.85      6.53 o 
   1   6   5       60.64       55.22      1.98 o 
   2   6   5       14.34       11.14      0.68 o 
   3   6   5     1260.76     1286.98     17.34 o 
   4   6   5     1166.35     1165.69     18.69 o 
   5   6   5       94.08       87.06      2.31 o 
   6   6   5       71.05       59.32      2.18 o 
   7   6   5       10.67        9.38      0.79 o 
   8   6   5       40.03       30.92      1.95 o 
   9   6   5      107.90      100.24      4.55 o 
  10   6   5        0.40       -0.59      1.17 o 
  11   6   5       32.24       29.72      3.74 o 
  -5   7   5        1.10       -0.17      1.23 o 
  -4   7   5        5.81        5.08      1.74 o 
  -3   7   5       85.83       84.47     12.66 o 
  -2   7   5       54.94       55.78      3.56 o 
  -1   7   5        7.73        5.98      1.24 o 
   0   7   5      193.40      186.58      5.05 o 
   1   7   5      127.87      139.56      3.66 o 
   2   7   5      168.14      182.34      3.70 o 
   3   7   5      262.35      236.64      5.61 o 
   4   7   5        2.89        1.18      0.49 o 
   5   7   5      922.54      891.84     16.90 o 
   6   7   5       82.10       88.35      2.91 o 
   7   7   5        7.36       11.13      1.09 o 
   8   7   5        1.28        1.87      0.73 o 
   9   7   5      116.14      100.97      4.91 o 
  10   7   5        1.00        1.31      1.17 o 
  11   7   5       21.14       18.37      2.25 o 
  -4   8   5        3.17        2.77      1.55 o 
  -3   8   5       18.26       13.53      2.28 o 
  -2   8   5        3.36        0.75      1.23 o 
  -1   8   5       74.12       74.50      4.30 o 
   0   8   5      219.17      220.87     10.77 o 
   1   8   5       97.37       90.12      2.68 o 
   2   8   5        0.05       -0.12      0.53 o 
   3   8   5        1.27        1.24      0.60 o 
   4   8   5      308.40      285.12      6.67 o 
   5   8   5       80.75       79.68      2.87 o 
   6   8   5        0.06       -0.19      0.54 o 
   7   8   5        6.67        7.62      1.18 o 
   8   8   5      194.43      210.28      9.98 o 
   9   8   5        3.85        5.96      1.15 o 
  10   8   5        0.00        0.72      1.06 o 
  11   8   5       27.10       24.06      5.91 o 
  -3   9   5        4.25        2.58      1.60 o 
  -2   9   5       20.30       20.15      2.73 o 
  -1   9   5       62.63       55.07      3.83 o 
   0   9   5      191.86      191.07     11.27 o 
   1   9   5      143.36      133.14      8.26 o 
   2   9   5       40.01       41.39      2.79 o 
   3   9   5       19.58       19.26      1.80 o 
   4   9   5       20.67       16.50      1.73 o 
   5   9   5      265.88      253.48      9.39 o 
   6   9   5       36.11       33.50      2.31 o 
   7   9   5       40.19       47.58      2.93 o 
   8   9   5      231.73      250.11     11.03 o 
   9   9   5        2.53        2.78      1.04 o 
  10   9   5        0.51        0.45      0.72 o 
  -2  10   5        3.93        5.25      1.85 o 
  -1  10   5       41.81       47.98      3.78 o 
   0  10   5       28.54       28.46      3.03 o 
   1  10   5       35.07       28.34      3.68 o 
   2  10   5       18.44       22.95      2.57 o 
   3  10   5       21.18       24.21      2.15 o 
   4  10   5        0.76       -0.16      0.86 o 
   5  10   5       71.94       75.32      3.61 o 
   6  10   5       21.56       23.36      3.19 o 
   7  10   5       26.87       24.76      2.61 o 
   8  10   5       74.56       81.66      3.84 o 
   9  10   5       44.83       46.23      3.06 o 
  10  10   5       25.15       17.14      2.62 o 
  -1  11   5       74.78       82.56      5.20 o 
   0  11   5       28.22       26.44      3.91 o 
   1  11   5       35.50       30.80      4.02 o 
   2  11   5       51.47       54.45      5.13 o 
   3  11   5       32.82       38.96      3.38 o 
   4  11   5        1.66        0.77      0.98 o 
   5  11   5       13.65       19.77      3.12 o 
   6  11   5        9.21       11.96      1.83 o 
   7  11   5        1.55        0.81      1.08 o 
   8  11   5       21.83       24.40      2.33 o 
   9  11   5        5.26        3.33      1.32 o 
   1  12   5        2.83        2.01      2.01 o 
   2  12   5       87.34       82.01      6.69 o 
   3  12   5       32.71       35.04      4.57 o 
   4  12   5        3.06        1.85      2.73 o 
   5  12   5       18.03       25.33      4.46 o 
   6  12   5       44.68       46.88      4.31 o 
   7  12   5       11.04       12.27      2.04 o 
  -3 -10   6       12.88       14.06      4.24 o 
  -2 -10   6        3.47        2.12      2.23 o 
  -1 -10   6        0.36        0.22      1.79 o 
   0 -10   6        5.44        6.36      1.65 o 
   1 -10   6        3.59        0.97      1.39 o 
   2 -10   6        8.30        9.15      1.68 o 
  -5  -9   6        9.77        9.71      2.01 o 
  -4  -9   6        3.71        4.06      1.49 o 
  -3  -9   6        5.93       11.71      2.41 o 
  -2  -9   6        2.87        1.09      1.37 o 
  -1  -9   6        1.94       -0.67      1.56 o 
   0  -9   6      137.04      143.44     15.73 o 
   1  -9   6        6.73        7.14      1.19 o 
   2  -9   6       61.01       69.94      4.64 o 
   3  -9   6        0.84        1.33      0.93 o 
   4  -9   6       19.61       19.75      2.16 o 
  -6  -8   6        6.95        6.66      1.53 o 
  -5  -8   6       29.49       32.19      2.84 o 
  -4  -8   6       20.08       18.27      2.21 o 
  -3  -8   6        6.38        8.74      1.77 o 
  -2  -8   6        1.88        2.05      1.38 o 
  -1  -8   6      161.37      155.32      7.76 o 
   0  -8   6       40.52       47.72      4.61 o 
   1  -8   6       42.32       42.04      3.59 o 
   2  -8   6       27.65       27.61      1.75 o 
   3  -8   6        1.33        0.33      0.76 o 
   4  -8   6       39.46       35.28      2.22 o 
   5  -8   6        9.65       12.99      1.55 o 
   6  -8   6       17.59       18.85      2.11 o 
  -6  -7   6       45.61       46.34      3.32 o 
  -5  -7   6        1.06        2.24      1.01 o 
  -4  -7   6       47.05       48.04      2.71 o 
  -3  -7   6        4.99        3.71      1.26 o 
  -2  -7   6       22.59       20.73      2.01 o 
  -1  -7   6      242.49      251.84      6.21 o 
   0  -7   6        6.49        6.91      0.97 o 
   1  -7   6       48.59       47.27      2.20 o 
   2  -7   6       89.91       94.94      3.41 o 
   3  -7   6       10.07       11.70      1.18 o 
   4  -7   6        1.46        2.16      0.82 o 
   5  -7   6       22.47       17.13      1.58 o 
   6  -7   6       26.87       26.30      2.79 o 
   7  -7   6       18.42       17.79      1.67 o 
  -7  -6   6       81.03       95.63      4.19 o 
  -6  -6   6        6.92        5.70      1.33 o 
  -5  -6   6      111.50      106.80      4.12 o 
  -4  -6   6       25.56       25.22      1.99 o 
  -3  -6   6       30.83       27.15      1.66 o 
  -2  -6   6       12.91       18.11      1.36 o 
  -1  -6   6      106.92      106.11      2.87 o 
   1  -6   6     1189.60     1129.58     18.66 o 
   2  -6   6      108.47       99.53      4.78 o 
   4  -6   6        0.01        0.07      0.60 o 
   5  -6   6       60.85       60.48      2.57 o 
   6  -6   6        0.68        1.80      0.77 o 
   7  -6   6       20.17       22.36      1.67 o 
   8  -6   6        1.69        0.39      1.07 o 
  -7  -5   6       26.11       32.89      2.48 o 
  -6  -5   6       95.21      100.79      4.06 o 
  -5  -5   6       21.20       17.55      1.80 o 
  -4  -5   6        0.14        0.71      0.65 o 
  -3  -5   6      154.15      137.22      3.76 o 
  -2  -5   6       92.68       94.35      2.67 o 
  -1  -5   6      288.77      290.78      5.19 o 
   0  -5   6      121.48      117.62      2.89 o 
   1  -5   6      360.84      353.12      6.80 o 
   2  -5   6     1425.94     1351.13     21.70 o 
   3  -5   6      373.27      353.54      7.79 o 
   4  -5   6       38.39       38.96      1.70 o 
   5  -5   6       24.29       14.66      1.26 o 
   6  -5   6       75.13       64.96      2.56 o 
   7  -5   6        1.85        2.03      0.74 o 
   8  -5   6        6.49        7.23      1.56 o 
  -7  -4   6        9.53       14.63      1.77 o 
  -6  -4   6       13.72       10.02      1.71 o 
  -5  -4   6        3.94        1.58      0.76 o 
  -4  -4   6       54.00       55.30      3.40 o 
  -3  -4   6      322.91      322.45      6.72 o 
  -2  -4   6       44.81       37.22      2.41 o 
  -1  -4   6      143.93      148.11      2.87 o 
   0  -4   6        2.94        3.53      0.49 o 
   1  -4   6      506.60      485.21      7.20 o 
   2  -4   6      376.32      361.54      6.69 o 
   3  -4   6       40.25       34.55      1.36 o 
   4  -4   6       20.01       14.49      1.33 o 
   5  -4   6       56.44       55.51      2.74 o 
   6  -4   6       22.29       25.15      1.46 o 
   7  -4   6       31.32       34.05      1.78 o 
   8  -4   6       28.23       31.73      5.36 o 
   9  -4   6       72.87       79.99     11.05 o 
  -7  -3   6        0.33        0.21      0.87 o 
  -6  -3   6        1.60        0.73      0.79 o 
  -5  -3   6      158.10      156.50      4.17 o 
  -4  -3   6      153.35      159.53      4.75 o 
  -3  -3   6      217.55      206.77      5.28 o 
  -2  -3   6      214.04      201.21      4.21 o 
  -1  -3   6      196.05      182.00      3.27 o 
   0  -3   6       32.48       32.19      1.09 o 
   1  -3   6      174.64      180.10      3.04 o 
   2  -3   6        3.02        7.28      0.64 o 
   4  -3   6      135.00      128.41      2.89 o 
   5  -3   6      337.29      351.44     12.72 o 
   6  -3   6       21.92       22.78      1.10 o 
   7  -3   6        5.09        4.89      2.68 o 
   8  -3   6        5.43        8.11      1.55 o 
   9  -3   6       12.18       11.51      3.12 o 
  -7  -2   6       49.64       53.87      3.00 o 
  -6  -2   6        8.17        7.31      1.43 o 
  -5  -2   6      237.53      227.70      6.06 o 
  -4  -2   6       98.43       97.35      4.25 o 
  -3  -2   6      213.63      202.23      6.39 o 
  -2  -2   6       69.92       78.73      2.07 o 
  -1  -2   6      103.19       88.60      2.05 o 
   0  -2   6        4.87        4.01      0.42 o 
   1  -2   6        3.29        3.85      0.34 o 
   2  -2   6      166.34      165.52      2.62 o 
   3  -2   6        2.28        6.23      0.68 o 
   4  -2   6        0.54        0.16      0.27 o 
   5  -2   6      120.45      111.10      2.16 o 
   6  -2   6       11.16       13.84      0.69 o 
   7  -2   6       95.72       85.64      3.96 o 
   8  -2   6       12.14        8.39      1.39 o 
   9  -2   6       22.89       21.82      5.08 o 
  10  -2   6       22.13       28.68      3.24 o 
  -7  -1   6       20.35       23.32      2.29 o 
  -6  -1   6        5.10        2.33      0.96 o 
  -5  -1   6        3.75        2.79      0.92 o 
  -4  -1   6     2004.66     1964.22     28.15 o 
  -3  -1   6       47.74       48.49      1.77 o 
  -2  -1   6      426.39      434.31      6.36 o 
  -1  -1   6      553.83      544.72      7.04 o 
   0  -1   6       17.62       15.14      0.98 o 
   1  -1   6       63.22       56.98      1.11 o 
   2  -1   6        5.67        3.97      0.36 o 
   3  -1   6        3.09        4.95      0.64 o 
   4  -1   6      152.82      144.88      2.43 o 
   5  -1   6      179.89      164.95      2.41 o 
   6  -1   6        8.36        7.60      0.75 o 
   7  -1   6       43.53       47.06      3.15 o 
   8  -1   6       38.91       43.51      2.15 o 
   9  -1   6      114.05      108.70      9.43 o 
  10  -1   6       36.57       35.37      5.75 o 
  -7   0   6        5.92        6.57      1.61 o 
  -6   0   6       64.68       75.11      3.36 o 
  -5   0   6        0.53       -0.19      0.65 o 
  -4   0   6      437.82      430.83      8.35 o 
  -3   0   6        0.99        1.75      0.57 o 
  -2   0   6      291.17      280.02      5.65 o 
  -1   0   6      538.09      574.93      7.40 o 
   0   0   6       29.79       52.49      1.62 o 
   1   0   6        8.51       10.17      0.51 o 
   2   0   6      107.49       89.16      2.28 o 
   3   0   6       61.50       72.94      1.64 o 
   4   0   6     1334.17     1371.23     18.06 o 
   5   0   6       41.09       49.41      1.04 o 
   6   0   6       21.40       20.41      0.93 o 
   7   0   6      190.03      191.01      3.82 o 
   8   0   6       39.27       42.79      1.42 o 
   9   0   6       20.13       22.32      1.56 o 
  10   0   6       25.39       23.17      1.74 o 
  11   0   6        4.70        3.35      2.23 o 
  -7   1   6       27.61       25.79      2.15 o 
  -6   1   6       52.16       54.23      2.81 o 
  -5   1   6        7.75        3.52      1.24 o 
  -4   1   6       42.55       40.40      1.94 o 
  -3   1   6     1058.05     1014.03     15.24 o 
  -2   1   6      859.84      819.93     11.64 o 
  -1   1   6      167.49      170.91      3.29 o 
   0   1   6       53.14       55.39      1.38 o 
   1   1   6        3.93        5.64      0.44 o 
   2   1   6        0.71       -0.05      0.19 o 
   3   1   6       42.95       41.00      1.29 o 
   4   1   6      263.07      251.23      3.82 o 
   5   1   6     1271.11     1297.04     17.11 o 
   6   1   6        0.06       -0.14      0.32 o 
   7   1   6      247.76      248.58      4.67 o 
   8   1   6      100.71      101.71      3.54 o 
   9   1   6      121.74      119.65      7.50 o 
  10   1   6        1.56        0.75      0.87 o 
  11   1   6        0.28       -0.45      1.56 o 
  -7   2   6       26.66       29.35      2.67 o 
  -6   2   6       62.65       80.07      4.02 o 
  -5   2   6       11.78        6.08      2.01 o 
  -4   2   6      120.75      122.20      6.38 o 
  -3   2   6      105.25      110.06      3.57 o 
  -2   2   6       60.45       64.76      2.19 o 
  -1   2   6      570.61      538.38      8.15 o 
   0   2   6      144.14      147.09      2.88 o 
   1   2   6      139.50      127.92      2.28 o 
   2   2   6      772.72      905.89     11.50 o 
   3   2   6       18.94       21.96      0.73 o 
   4   2   6      957.31      954.78     12.83 o 
   5   2   6      912.61      934.37     12.52 o 
   6   2   6      205.93      202.57      4.56 o 
   7   2   6       64.00       68.13      2.35 o 
   8   2   6      207.07      207.87      6.94 o 
   9   2   6        0.03        0.39      0.74 o 
  10   2   6       26.42       28.02      2.18 o 
  11   2   6        0.81        0.58      1.21 o 
  -6   3   6       28.85       34.12      2.76 o 
  -5   3   6        4.43        2.66      1.39 o 
  -4   3   6       15.84       13.41      1.71 o 
  -3   3   6      131.88      120.27      3.83 o 
  -2   3   6      125.49      113.36      3.14 o 
  -1   3   6      243.02      238.70      4.31 o 
   0   3   6        0.05        5.33      0.73 o 
   1   3   6        9.36       11.10      0.67 o 
   2   3   6      729.57      735.25      9.55 o 
   3   3   6      187.48      202.98      3.80 o 
   4   3   6      248.61      252.89      4.33 o 
   5   3   6       28.53       26.08      0.81 o 
   6   3   6       77.00       72.49      2.71 o 
   7   3   6      318.85      312.15      6.45 o 
   8   3   6       80.24       79.50      2.70 o 
   9   3   6       31.29       40.64      1.80 o 
  10   3   6       52.01       53.37      3.50 o 
  11   3   6       10.28        8.56      1.93 o 
  -6   4   6       24.61       25.01      3.34 o 
  -5   4   6        0.00        0.75      1.08 o 
  -4   4   6       32.46       36.49      2.55 o 
  -3   4   6      151.76      123.34      4.50 o 
  -2   4   6      671.21      628.88     12.52 o 
  -1   4   6       18.18       15.90      1.26 o 
   0   4   6      110.76      116.80      2.55 o 
   1   4   6       65.71       57.57      1.56 o 
   2   4   6      667.90      690.69      9.74 o 
   3   4   6       77.36       87.99      2.12 o 
   4   4   6       11.87       10.27      0.68 o 
   5   4   6        3.74        4.80      0.59 o 
   6   4   6       68.72       83.29      1.91 o 
   7   4   6      157.35      161.71      3.95 o 
   8   4   6        1.25        1.15      0.51 o 
   9   4   6        1.52        0.94      0.67 o 
  10   4   6       32.92       30.87      1.99 o 
  11   4   6       15.54       14.09      1.62 o 
  -5   5   6       43.64       48.27      4.24 o 
  -4   5   6        9.42        8.26      1.47 o 
  -3   5   6        5.15        2.16      1.00 o 
  -2   5   6       97.21       81.17      3.00 o 
  -1   5   6     1283.15     1291.05     23.37 o 
   0   5   6        2.52        2.00      0.49 o 
   1   5   6      203.17      195.12      3.99 o 
   2   5   6      371.75      364.39      6.30 o 
   3   5   6      285.35      314.39      5.94 o 
   4   5   6       24.00       21.64      1.11 o 
   5   5   6      174.30      164.50      3.57 o 
   6   5   6       75.21       82.91      2.02 o 
   7   5   6       41.67       45.57      1.34 o 
   8   5   6       58.78       52.51      2.42 o 
   9   5   6        3.89        2.12      1.73 o 
  10   5   6       90.18       91.63      4.15 o 
  11   5   6        9.41        6.75      1.30 o 
  -5   6   6        1.55        0.62      1.20 o 
  -4   6   6       26.88       27.39      2.41 o 
  -3   6   6        7.73        3.77      1.18 o 
  -2   6   6        3.83        1.37      0.86 o 
  -1   6   6        6.56        2.51      0.98 o 
   0   6   6       62.21       57.86      2.85 o 
   1   6   6      837.32      815.52     14.30 o 
   2   6   6      772.43      820.72     12.77 o 
   4   6   6      236.65      246.38      4.97 o 
   5   6   6       97.94       86.50      2.74 o 
   6   6   6       69.83      112.15      4.38 o 
   7   6   6        2.66        1.80      0.59 o 
   8   6   6        0.11        0.58      0.46 o 
   9   6   6        1.85        1.21      0.93 o 
  10   6   6       92.39       88.36      4.33 o 
  11   6   6       13.46       13.50      1.84 o 
  -4   7   6       72.30       82.99      5.04 o 
  -3   7   6        4.86        5.84      1.71 o 
  -2   7   6       31.15       27.90      2.79 o 
  -1   7   6        4.71        4.36      1.41 o 
   0   7   6        8.75       11.69      1.51 o 
   1   7   6      778.70      750.43     13.47 o 
   2   7   6      158.41      154.93      4.31 o 
   3   7   6       26.18       24.68      1.71 o 
   4   7   6      166.39      173.82      3.96 o 
   5   7   6        6.89        6.74      0.95 o 
   6   7   6       81.36       68.53      3.62 o 
   7   7   6       19.94       17.92      1.35 o 
   8   7   6        0.74        0.57      0.61 o 
   9   7   6        1.57        1.11      1.39 o 
  10   7   6       12.20       13.58      1.96 o 
  11   7   6        0.01       -0.43      1.06 o 
  -3   8   6       27.43       28.85      3.16 o 
  -2   8   6       12.25        8.20      1.86 o 
  -1   8   6       10.26        8.95      1.87 o 
   0   8   6        0.01        0.00      1.03 o 
   1   8   6        1.84        2.10      0.97 o 
   2   8   6      321.22      303.08      7.21 o 
   3   8   6        7.87        6.64      1.04 o 
   4   8   6       45.83       47.67      2.23 o 
   5   8   6      138.44      138.63      6.96 o 
   6   8   6       25.33       23.53      2.18 o 
   7   8   6       21.40       23.42      2.87 o 
   8   8   6        3.63        1.94      0.94 o 
   9   8   6        6.62        6.74      1.11 o 
  10   8   6       15.36       19.37      3.29 o 
  11   8   6       47.25       45.71      3.57 o 
  -2   9   6        9.49        9.27      2.11 o 
  -1   9   6       38.10       40.48      3.51 o 
   0   9   6        0.95        3.96      1.44 o 
   1   9   6       23.11       23.99      3.24 o 
   2   9   6       16.09       21.80      2.41 o 
   3   9   6       53.45       54.00      2.94 o 
   4   9   6       12.47       12.08      1.56 o 
   5   9   6      232.26      212.50      8.95 o 
   6   9   6      197.76      213.41      7.51 o 
   7   9   6       10.77       13.45      1.88 o 
   8   9   6       26.12       25.26      2.13 o 
   9   9   6        8.29        8.40      1.35 o 
  10   9   6       14.30       18.36      3.51 o 
  -1  10   6       67.76       70.45      4.74 o 
   0  10   6       15.58       17.11      2.46 o 
   1  10   6       39.73       37.83      4.13 o 
   2  10   6       83.78       76.08      6.81 o 
   3  10   6        4.29        6.92      1.71 o 
   4  10   6       27.24       27.78      2.31 o 
   5  10   6       42.82       43.41      3.18 o 
   6  10   6       34.67       31.83      2.49 o 
   7  10   6       31.15       31.74      2.51 o 
   8  10   6       28.25       27.40      3.19 o 
   9  10   6       29.22       30.89      2.39 o 
   0  11   6        4.08        4.80      2.34 o 
   1  11   6       17.73       12.16      2.90 o 
   2  11   6       23.89       17.07      3.24 o 
   3  11   6       13.17       13.02      2.25 o 
   4  11   6       21.93       24.33      2.84 o 
   5  11   6        0.32       -0.27      0.92 o 
   6  11   6       56.59       38.64      4.36 o 
   7  11   6       51.73       49.21      3.17 o 
   8  11   6        0.82        0.44      1.07 o 
   9  11   6        8.31       10.43      1.70 o 
   2  12   6        0.27       -0.45      1.67 o 
   3  12   6       25.44       26.00      4.02 o 
   4  12   6       18.33       19.22      3.07 o 
   5  12   6       66.41       78.77      7.70 o 
   6  12   6        0.61        0.47      1.36 o 
   7  12   6       55.44       54.46      4.39 o 
  -1 -10   7       70.20       64.94      7.25 o 
   0 -10   7        0.01       -0.39      1.13 o 
   1 -10   7       11.84       14.71      2.14 o 
  -3  -9   7        5.05        6.14      2.90 o 
  -2  -9   7        6.30        7.59      3.12 o 
  -1  -9   7        7.26       11.49      3.46 o 
   0  -9   7        5.57        5.72      2.00 o 
   1  -9   7       28.64       30.03      2.20 o 
   2  -9   7       13.79       13.38      1.50 o 
   3  -9   7       61.38       68.81      3.31 o 
   4  -9   7       17.23       19.90      1.94 o 
  -5  -8   7      192.71      213.85     10.69 o 
  -4  -8   7        1.17        0.92      2.01 o 
  -3  -8   7        1.50        0.95      1.45 o 
  -2  -8   7        4.62        3.35      2.23 o 
  -1  -8   7        0.08       -0.67      1.45 o 
   0  -8   7       22.62       23.86      2.20 o 
   1  -8   7        0.18        1.14      1.27 o 
   2  -8   7       58.89       49.01      2.36 o 
   3  -8   7       31.98       32.31      1.98 o 
   4  -8   7       21.54       19.87      1.83 o 
   5  -8   7        8.46        6.86      1.79 o 
  -5  -7   7       37.00       48.07      3.47 o 
  -4  -7   7       61.04       60.93      6.00 o 
  -3  -7   7       70.95       70.68      4.96 o 
  -2  -7   7       19.19       15.51      3.68 o 
  -1  -7   7        0.17        0.60      0.90 o 
   1  -7   7      144.40      146.88      5.60 o 
   2  -7   7       60.15       54.90      2.67 o 
   3  -7   7      130.00      117.38      3.56 o 
   4  -7   7       66.46       67.49      3.33 o 
   5  -7   7        1.19       -0.39      0.67 o 
   6  -7   7       16.99       14.57      1.60 o 
  -6  -6   7       24.91       27.58      2.41 o 
  -5  -6   7        0.05       -0.13      0.86 o 
  -4  -6   7        5.03        3.45      1.13 o 
  -3  -6   7       28.53       29.89      2.42 o 
  -2  -6   7      138.88      141.91      4.68 o 
  -1  -6   7       14.94       12.83      1.64 o 
   0  -6   7      141.46      143.93      4.48 o 
   1  -6   7        2.34        1.95      0.84 o 
   2  -6   7      363.47      346.85      8.87 o 
   3  -6   7       90.01       88.17      4.11 o 
   4  -6   7       21.70       20.81      1.55 o 
   5  -6   7        7.77        8.52      1.19 o 
   6  -6   7        1.01        0.74      0.76 o 
   7  -6   7       31.57       38.38      3.48 o 
  -6  -5   7       32.16       40.01      2.78 o 
  -5  -5   7        4.59        3.30      1.13 o 
  -4  -5   7        1.81        2.19      0.83 o 
  -3  -5   7       66.41       69.86      2.68 o 
  -2  -5   7      508.07      491.21      9.42 o 
  -1  -5   7        4.41        3.11      0.79 o 
   0  -5   7      140.66      138.68      4.27 o 
   1  -5   7      322.67      323.49      7.59 o 
   2  -5   7       81.85       82.64      3.03 o 
   3  -5   7        2.20        1.33      0.71 o 
   4  -5   7        0.69        0.11      0.53 o 
   5  -5   7       16.96       10.73      1.20 o 
   6  -5   7        1.14        1.96      0.73 o 
   7  -5   7        7.92        6.64      1.00 o 
   8  -5   7        7.90        8.72      2.36 o 
  -6  -4   7       27.15       31.20      2.95 o 
  -5  -4   7        2.60        2.46      0.99 o 
  -4  -4   7       21.37       23.43      1.69 o 
  -3  -4   7        0.55        0.18      0.60 o 
  -2  -4   7        3.32        2.16      0.75 o 
  -1  -4   7      175.01      173.27      3.65 o 
   0  -4   7      208.41      200.77      4.20 o 
   1  -4   7      402.42      384.89      8.52 o 
   2  -4   7     1196.17     1117.12     22.85 o 
   3  -4   7       85.37       80.84      3.32 o 
   4  -4   7       16.33       18.65      1.36 o 
   5  -4   7        0.50        0.94      0.52 o 
   6  -4   7        0.02       -0.13      0.52 o 
   7  -4   7        0.52        0.48      0.55 o 
   8  -4   7        0.02       -0.25      0.78 o 
   9  -4   7        9.64       11.83      1.74 o 
  -6  -3   7       11.87        9.30      1.51 o 
  -5  -3   7       76.07       78.07      4.84 o 
  -4  -3   7       11.26       14.86      1.35 o 
  -3  -3   7        7.86        9.34      1.26 o 
  -2  -3   7      141.58      135.96      4.01 o 
  -1  -3   7        0.34       -0.05      0.38 o 
   0  -3   7      174.02      164.77      3.39 o 
   1  -3   7       81.82       77.62      2.64 o 
   2  -3   7       67.87       74.71      2.68 o 
   3  -3   7      387.55      371.33      8.01 o 
   4  -3   7        8.60       10.13      1.04 o 
   5  -3   7       43.01       52.70      2.07 o 
   6  -3   7       21.84       16.28      1.15 o 
   7  -3   7       11.68       11.23      1.36 o 
   8  -3   7        4.35        5.80      1.21 o 
   9  -3   7        0.01       -0.40      1.00 o 
  -7  -2   7        0.19       -1.27      0.85 o 
  -6  -2   7       32.76       41.44      3.28 o 
  -5  -2   7      101.63       99.60      3.73 o 
  -4  -2   7       53.43       59.79      4.06 o 
  -3  -2   7        1.30        1.34      0.64 o 
  -2  -2   7      252.86      258.41      4.90 o 
  -1  -2   7        4.28        2.59      0.48 o 
   0  -2   7       57.74       56.98      1.29 o 
   1  -2   7       77.91       78.62      1.58 o 
   2  -2   7       89.91       80.76      1.82 o 
   3  -2   7      362.49      330.50      7.17 o 
   4  -2   7        1.99        3.50      1.01 o 
   5  -2   7       18.72       19.66      1.22 o 
   6  -2   7       33.87       29.14      1.20 o 
   7  -2   7        0.01       -0.09      0.62 o 
   8  -2   7        5.66        4.98      1.23 o 
   9  -2   7      139.01      144.49     14.90 o 
  10  -2   7        0.35        0.22      1.07 o 
  -6  -1   7       54.97       56.43      2.97 o 
  -5  -1   7       65.04       71.20      3.12 o 
  -4  -1   7        6.69        6.22      1.03 o 
  -3  -1   7      266.92      259.35      5.12 o 
  -2  -1   7      276.49      284.18      5.26 o 
  -1  -1   7       97.12       97.53      2.23 o 
   0  -1   7       11.97        8.46      0.55 o 
   1  -1   7        0.82        1.74      0.28 o 
   2  -1   7        8.27        5.44      0.48 o 
   3  -1   7      113.67      113.05      3.08 o 
   4  -1   7      167.05      177.52      3.58 o 
   5  -1   7      278.39      267.92      4.62 o 
   6  -1   7      146.70      144.71      3.10 o 
   7  -1   7      116.92      122.52      4.95 o 
   8  -1   7        2.20        0.78      0.80 o 
   9  -1   7      118.84      107.29      6.53 o 
  10  -1   7       10.72       10.91      2.68 o 
  -6   0   7       14.47       16.10      1.75 o 
  -5   0   7       29.23       35.02      2.35 o 
  -4   0   7        2.33        3.16      0.84 o 
  -3   0   7      301.67      304.17      5.76 o 
  -2   0   7       98.65      105.53      2.67 o 
  -1   0   7       15.76       17.14      0.88 o 
   0   0   7       29.48       46.03      1.18 o 
   1   0   7        5.99        4.95      0.44 o 
   2   0   7      171.27      201.88      3.51 o 
   3   0   7        4.81        5.51      0.49 o 
   4   0   7       48.14       44.92      1.39 o 
   5   0   7      111.10      118.97      2.44 o 
   6   0   7      382.88      406.57      6.42 o 
   7   0   7      111.12      109.84      7.09 o 
   8   0   7       57.41       47.86      3.40 o 
   9   0   7       23.15       22.59      1.88 o 
  10   0   7       45.73       45.55      2.79 o 
  11   0   7        3.07        3.71      2.90 o 
  -6   1   7        3.56        3.92      1.41 o 
  -5   1   7       97.20      102.68      3.78 o 
  -4   1   7      129.32      127.84      4.10 o 
  -3   1   7      109.61      115.50      3.58 o 
  -2   1   7      264.30      259.27      9.38 o 
  -1   1   7       43.41       52.89      1.74 o 
   0   1   7      320.71      299.48      5.01 o 
   1   1   7      159.94      193.19      3.18 o 
   2   1   7        1.97        5.06      0.44 o 
   3   1   7      132.75      129.85      2.64 o 
   4   1   7      779.02      810.93     12.22 o 
   5   1   7        0.25        0.11      0.26 o 
   6   1   7      102.41       94.36      2.93 o 
   7   1   7       84.62       85.12      2.95 o 
   8   1   7       29.99       28.43      1.92 o 
   9   1   7       37.34       36.91      2.16 o 
  10   1   7       10.42        7.36      2.34 o 
  11   1   7        5.55        5.36      2.34 o 
  -6   2   7       16.52       16.80      2.20 o 
  -5   2   7       51.96       55.52      3.54 o 
  -4   2   7        3.05        1.98      0.97 o 
  -3   2   7        2.19        2.40      1.04 o 
  -2   2   7       22.71       25.39      1.50 o 
  -1   2   7      288.42      272.61      5.63 o 
   0   2   7       51.30       48.48      1.52 o 
   1   2   7        7.23        7.85      0.74 o 
   2   2   7       44.49       58.29      1.45 o 
   3   2   7      270.27      254.08      3.98 o 
   4   2   7      244.33      258.23      3.78 o 
   5   2   7      198.33      205.07      3.51 o 
   6   2   7       56.41       50.41      1.34 o 
   7   2   7      143.54      144.10      3.59 o 
   8   2   7       44.04       43.97      1.76 o 
   9   2   7        7.45        9.45      1.15 o 
  10   2   7        9.37        8.59      2.34 o 
  11   2   7        6.01        3.57      2.01 o 
  -6   3   7        2.89        3.45      1.49 o 
  -5   3   7        0.20       -0.46      0.96 o 
  -4   3   7        8.85       13.07      1.79 o 
  -3   3   7       20.84       21.03      1.98 o 
  -2   3   7       60.96       63.87      2.39 o 
  -1   3   7      580.37      557.11      9.23 o 
   0   3   7       69.09       69.07      1.90 o 
   1   3   7      413.97      429.24      6.65 o 
   2   3   7       82.25       86.92      3.01 o 
   3   3   7      146.35      171.91      2.94 o 
   4   3   7      172.96      181.71      2.87 o 
   5   3   7      192.54      201.85      3.71 o 
   6   3   7      604.15      597.08      9.20 o 
   7   3   7        0.60        0.79      0.50 o 
   8   3   7       18.58       16.13      1.85 o 
   9   3   7        5.96        5.33      0.80 o 
  10   3   7       35.77       36.66      2.18 o 
  -5   4   7       31.33       36.09      3.14 o 
  -4   4   7        4.48        6.83      1.50 o 
  -3   4   7       23.98       21.18      2.41 o 
  -2   4   7       43.08       44.54      2.55 o 
  -1   4   7      208.01      206.84     10.10 o 
   0   4   7       51.47       46.17      1.59 o 
   1   4   7       53.62       51.19      1.55 o 
   2   4   7       59.25       50.22      1.42 o 
   3   4   7      186.16      177.23      3.83 o 
   4   4   7       22.05       14.21      0.93 o 
   5   4   7      230.16      219.94      5.26 o 
   6   4   7      320.31      324.26      5.51 o 
   7   4   7      128.22      124.35      2.49 o 
   8   4   7        0.03        0.12      0.50 o 
   9   4   7      150.91      147.11      4.58 o 
  10   4   7       66.43       65.13      3.26 o 
  11   4   7        9.13        8.81      1.45 o 
  -5   5   7       53.60       58.90      3.65 o 
  -4   5   7       47.63       49.57      3.17 o 
  -3   5   7       21.13       20.29      2.00 o 
  -2   5   7       19.13       18.77      1.80 o 
  -1   5   7      105.19      109.72      3.51 o 
   0   5   7      298.82      295.67      5.21 o 
   1   5   7      217.45      218.04      4.02 o 
   2   5   7      176.23      173.19      3.70 o 
   3   5   7      214.06      204.27      4.39 o 
   4   5   7      282.22      262.63      5.23 o 
   5   5   7      206.10      209.66      4.42 o 
   6   5   7      521.47      521.91      9.19 o 
   7   5   7       81.55       82.60      2.04 o 
   8   5   7       42.60       42.09      2.18 o 
   9   5   7       58.83       57.37      3.11 o 
  10   5   7       73.01       64.37      3.42 o 
  11   5   7       20.09       19.74      3.96 o 
  -4   6   7        0.00        0.94      1.13 o 
  -3   6   7       16.48       14.38      1.79 o 
  -2   6   7        0.11       -0.22      0.75 o 
  -1   6   7       73.62       70.56      3.13 o 
   0   6   7       37.85       40.34      2.49 o 
   1   6   7      220.75      200.21      4.34 o 
   2   6   7       33.74       34.96      1.65 o 
   3   6   7      130.47      131.39      3.32 o 
   4   6   7      122.69      100.57      2.76 o 
   5   6   7       15.22       11.73      0.97 o 
   6   6   7       56.37       59.38      2.21 o 
   7   6   7        1.47        1.32      0.55 o 
   8   6   7       16.34       21.84      1.58 o 
   9   6   7       38.72       43.86      5.30 o 
  10   6   7       30.31       29.54      2.52 o 
  11   6   7       86.78       76.41      4.12 o 
  -3   7   7       65.44       71.29      4.61 o 
  -2   7   7        4.09        2.85      1.79 o 
  -1   7   7        2.91        3.33      1.67 o 
   0   7   7       65.28       72.61      7.64 o 
   1   7   7      603.93      582.23     14.18 o 
   2   7   7       48.83       36.80      1.77 o 
   3   7   7       85.95       78.48      2.51 o 
   4   7   7       14.94       21.08      1.29 o 
   5   7   7       14.50       13.07      1.05 o 
   6   7   7      115.80      106.44      3.91 o 
   8   7   7       53.95       59.46      5.34 o 
   9   7   7       88.33       91.50      4.62 o 
  10   7   7        5.49        6.15      2.90 o 
  11   7   7        0.14        0.44      1.20 o 
  -3   8   7       21.42       22.37      2.91 o 
  -2   8   7        0.42       -0.04      1.23 o 
  -1   8   7        2.15        1.96      1.37 o 
   0   8   7       29.30       27.75      2.79 o 
   1   8   7      155.06      148.48      6.30 o 
   2   8   7        1.24        3.16      1.02 o 
   3   8   7      142.92      136.22      4.89 o 
   4   8   7      115.21      118.65      3.66 o 
   5   8   7      161.51      154.72      5.25 o 
   6   8   7       10.66        7.08      1.26 o 
   7   8   7       20.90       16.41      2.16 o 
   8   8   7       50.58       48.78      4.00 o 
   9   8   7       56.74       59.93      4.70 o 
  10   8   7       16.09       13.26      2.14 o 
  -2   9   7      130.67      149.22      7.29 o 
  -1   9   7        2.71        2.13      1.73 o 
   0   9   7       40.54       41.84      9.15 o 
   1   9   7        6.95        6.58      2.12 o 
   2   9   7      125.49      114.98     14.23 o 
   3   9   7      177.76      181.68      8.71 o 
   4   9   7      109.56       91.66      4.96 o 
   5   9   7       81.80       91.43      5.09 o 
   6   9   7       82.68       82.65      3.77 o 
   7   9   7        0.89        0.25      0.85 o 
   8   9   7        2.31        1.74      0.98 o 
   9   9   7        4.11        5.40      1.23 o 
  10   9   7        1.13        0.93      0.74 o 
  -1  10   7       24.98       24.71      4.69 o 
   0  10   7       21.83       22.99      3.57 o 
   1  10   7        0.01        0.78      1.45 o 
   2  10   7        1.01        2.34      1.67 o 
   3  10   7      107.97      115.40     13.00 o 
   4  10   7        4.89        3.88      1.24 o 
   5  10   7        8.31       11.29      1.71 o 
   6  10   7      115.66      123.48      7.96 o 
   7  10   7       16.26       14.14      1.84 o 
   8  10   7       11.00       12.80      1.76 o 
   9  10   7       13.48       12.40      1.75 o 
   1  11   7        6.97        6.25      2.34 o 
   2  11   7        7.29        8.70      2.45 o 
   3  11   7       78.65       76.36      4.80 o 
   4  11   7       22.62       24.70      4.35 o 
   5  11   7        1.70        1.31      1.14 o 
   6  11   7      112.56      120.61      5.18 o 
   7  11   7       34.89       35.21      6.04 o 
   8  11   7       35.48       40.08      2.95 o 
   3  12   7        1.55        1.23      1.79 o 
   4  12   7        0.07        1.39      1.39 o 
   5  12   7        0.12       -0.14      1.31 o 
   6  12   7       28.02       32.41      2.89 o 
  -2  -9   8        6.12        4.02      2.90 o 
  -1  -9   8       24.09       25.77      4.91 o 
   0  -9   8       39.81       49.83      4.30 o 
   1  -9   8        0.22        1.12      1.21 o 
   2  -9   8       25.20       28.16      2.26 o 
  -3  -8   8        0.07        1.90      2.23 o 
  -2  -8   8        6.77        3.57      2.68 o 
  -1  -8   8       38.95       36.49      5.36 o 
   0  -8   8        5.82        9.04      1.67 o 
   1  -8   8       19.87       22.47      2.46 o 
   2  -8   8      199.25      186.70      8.42 o 
   3  -8   8       33.16       38.91      2.25 o 
   4  -8   8        1.05        3.67      1.13 o 
  -4  -7   8        0.84        0.62      1.33 o 
  -3  -7   8        2.04        6.73      2.08 o 
  -2  -7   8        0.57        0.11      1.90 o 
  -1  -7   8       14.69       14.07      2.27 o 
   0  -7   8       13.55       15.28      1.93 o 
   1  -7   8       10.21        9.15      1.43 o 
   2  -7   8      231.57      212.32      6.02 o 
   3  -7   8      612.40      596.72     16.52 o 
   4  -7   8        2.58        2.52      0.84 o 
   5  -7   8       32.09       35.20      2.28 o 
   6  -7   8        0.68        0.95      0.92 o 
  -5  -6   8       13.68       13.64      2.73 o 
  -4  -6   8        9.76        8.22      2.62 o 
  -3  -6   8       68.38       66.11      5.08 o 
  -2  -6   8       35.79       33.04      3.10 o 
  -1  -6   8       13.16       14.95      2.27 o 
   0  -6   8       23.38       24.21      2.20 o 
   1  -6   8        7.72        4.98      1.11 o 
   2  -6   8       21.23       25.00      1.91 o 
   3  -6   8      169.35      152.70      4.71 o 
   4  -6   8        0.00        1.07      0.72 o 
   5  -6   8       27.06       29.11      1.97 o 
   6  -6   8        9.44       13.44      1.55 o 
   7  -6   8        3.53        4.65      1.10 o 
  -5  -5   8       24.84       26.09      2.33 o 
  -4  -5   8       39.69       51.15      4.17 o 
  -3  -5   8      130.12      132.76      5.20 o 
  -2  -5   8        0.19       -0.39      0.89 o 
  -1  -5   8       35.80       35.60      3.71 o 
   0  -5   8       97.25       96.47      3.60 o 
   1  -5   8       62.77       56.97      2.72 o 
   2  -5   8       93.36       89.56      3.35 o 
   3  -5   8       15.49       16.61      1.49 o 
   4  -5   8        3.13        2.79      1.06 o 
   5  -5   8       98.94      103.54      3.12 o 
   6  -5   8       17.92       13.59      1.37 o 
   7  -5   8        2.36        1.43      0.78 o 
   8  -5   8        1.43        1.64      1.12 o 
  -5  -4   8       93.64      103.74      4.97 o 
  -4  -4   8       80.78       86.62      2.86 o 
  -3  -4   8       63.37       63.32      2.66 o 
  -2  -4   8      173.12      163.88      6.65 o 
  -1  -4   8       21.93       21.00      2.11 o 
   0  -4   8       78.22       78.50      3.13 o 
   1  -4   8       44.12       47.66      2.38 o 
   2  -4   8        8.81        8.84      1.16 o 
   3  -4   8       17.42       15.28      1.39 o 
   4  -4   8       36.20       39.61      2.85 o 
   5  -4   8        7.58        8.53      1.26 o 
   6  -4   8       54.35       56.06      2.38 o 
   7  -4   8        4.57        2.00      0.74 o 
   8  -4   8        2.60        3.36      1.19 o 
  -6  -3   8       17.58       20.04      2.18 o 
  -5  -3   8        0.63        0.52      0.77 o 
  -4  -3   8      136.94      146.16      4.13 o 
  -3  -3   8      226.80      243.92      6.05 o 
  -2  -3   8       76.81       64.63      2.46 o 
  -1  -3   8      590.36      575.45     12.53 o 
   0  -3   8      317.79      298.52      7.28 o 
   1  -3   8       14.69       16.18      1.48 o 
   2  -3   8      487.33      463.75      9.92 o 
   3  -3   8       23.26       25.10      1.63 o 
   4  -3   8        0.96       -0.30      0.55 o 
   5  -3   8       22.47       24.51      1.55 o 
   6  -3   8        1.66        1.48      0.72 o 
   7  -3   8        1.74        4.63      0.77 o 
   8  -3   8       31.21       36.29      2.44 o 
   9  -3   8        0.22       -0.16      0.94 o 
  -6  -2   8        1.55        1.75      1.14 o 
  -5  -2   8       11.46       10.93      1.51 o 
  -4  -2   8       14.75       17.02      1.48 o 
  -3  -2   8      174.62      166.95      4.26 o 
  -2  -2   8       23.15       23.50      1.31 o 
  -1  -2   8       69.22       75.08      2.37 o 
   0  -2   8      484.21      472.89      7.50 o 
   1  -2   8        5.33        7.44      0.93 o 
   2  -2   8      553.00      543.30     11.21 o 
   3  -2   8        0.48        0.22      0.58 o 
   4  -2   8      444.68      417.21      8.86 o 
   5  -2   8      105.17       97.30      3.06 o 
   6  -2   8       39.23       37.01      1.60 o 
   7  -2   8        1.74        1.06      0.72 o 
   8  -2   8       86.10       87.81      6.81 o 
   9  -2   8        3.61        1.86      0.95 o 
  10  -2   8       96.54      111.56      7.29 o 
  -6  -1   8        0.65        0.32      0.97 o 
  -5  -1   8        1.27        1.56      1.08 o 
  -4  -1   8       54.41       55.34      2.42 o 
  -3  -1   8      149.59      148.22      3.61 o 
  -2  -1   8       18.09       16.01      1.13 o 
  -1  -1   8      242.08      256.03      4.53 o 
   0  -1   8      212.54      213.50      3.61 o 
   1  -1   8       36.09       31.97      1.24 o 
   2  -1   8        2.11        1.73      0.45 o 
   3  -1   8      106.88      102.74      2.41 o 
   4  -1   8      367.43      375.49      9.45 o 
   5  -1   8      128.61      123.16      3.47 o 
   6  -1   8      196.46      213.74      4.43 o 
   7  -1   8       89.59       85.01      3.29 o 
   8  -1   8       20.72       23.18      2.06 o 
   9  -1   8       13.76       11.86      1.71 o 
  10  -1   8        3.89        1.30      1.15 o 
  -6   0   8      146.57      160.50      5.30 o 
  -5   0   8       16.30       18.72      2.22 o 
  -4   0   8       47.88       45.89      2.22 o 
  -3   0   8        4.04        4.76      0.89 o 
  -2   0   8      287.49      284.17      5.41 o 
  -1   0   8       63.68       65.90      1.90 o 
   0   0   8      267.49      271.50      4.78 o 
   1   0   8        7.80        9.62      0.76 o 
   2   0   8       14.09       18.51      0.96 o 
   3   0   8       55.76       67.09      1.77 o 
   4   0   8        1.34        1.18      0.46 o 
   5   0   8      230.71      219.34      4.41 o 
   6   0   8       89.31       88.44      2.30 o 
   7   0   8       28.17       29.20      3.02 o 
   8   0   8       41.19       46.57      2.57 o 
   9   0   8       37.05       44.03      5.30 o 
  10   0   8        0.05       -0.28      0.89 o 
  -5   1   8        4.97        5.24      1.49 o 
  -4   1   8       19.43       20.43      2.15 o 
  -3   1   8      239.58      237.34      6.20 o 
  -2   1   8      222.64      203.94      4.84 o 
  -1   1   8       63.22       60.48      2.10 o 
   0   1   8       42.75       38.62      1.43 o 
   1   1   8       32.21       28.91      1.14 o 
   2   1   8       36.35       39.11      1.40 o 
   3   1   8       12.81       15.55      1.08 o 
   4   1   8      102.79      109.12      2.42 o 
   5   1   8      377.56      360.13      6.58 o 
   6   1   8       41.44       40.64      1.43 o 
   7   1   8       43.68       38.38      3.63 o 
   8   1   8      125.30      133.63      8.33 o 
   9   1   8       24.28       22.77      1.92 o 
  10   1   8        4.28        3.68      1.62 o 
  11   1   8        0.10        0.02      0.81 o 
  -5   2   8       86.05      101.89      4.66 o 
  -4   2   8        8.11        6.95      1.87 o 
  -3   2   8      126.41      135.98      4.35 o 
  -2   2   8     1032.03     1002.72     16.96 o 
  -1   2   8      461.65      444.64      9.15 o 
   0   2   8        3.32        4.85      0.75 o 
   1   2   8       15.13       19.03      1.01 o 
   2   2   8       39.48       38.50      1.30 o 
   3   2   8       65.47       60.81      1.74 o 
   4   2   8        1.20        1.32      0.42 o 
   5   2   8       14.17       17.84      1.82 o 
   6   2   8       52.53       56.57      1.72 o 
   7   2   8      132.88      128.50      5.19 o 
   8   2   8       89.09       83.82      3.91 o 
   9   2   8        0.39        0.26      0.78 o 
  10   2   8       11.48        9.35      4.69 o 
  11   2   8        0.11        0.75      0.78 o 
  -5   3   8       29.61       29.98      3.82 o 
  -4   3   8        1.85        3.06      1.20 o 
  -3   3   8       33.32       40.90      2.88 o 
  -2   3   8        7.47       10.23      1.59 o 
  -1   3   8     1649.78     1618.69     25.84 o 
   0   3   8        7.98        6.36      0.76 o 
   1   3   8      165.16      169.69      3.37 o 
   2   3   8      104.62       97.20      2.32 o 
   3   3   8      267.99      274.93      5.39 o 
   4   3   8       53.25       56.40      1.79 o 
   5   3   8       10.55       12.11      1.08 o 
   6   3   8       73.80       76.20      2.16 o 
   7   3   8       16.03       16.25      0.76 o 
   8   3   8       62.81       64.46      2.68 o 
   9   3   8       36.39       34.70      2.39 o 
  10   3   8        2.03        2.12      0.99 o 
  11   3   8       17.70       16.51      1.90 o 
  -4   4   8       34.70       45.30      3.11 o 
  -3   4   8       11.79       18.07      2.05 o 
  -2   4   8       20.00       26.13      2.44 o 
  -1   4   8       80.55       72.85      2.83 o 
   0   4   8       88.95       90.37      3.47 o 
   1   4   8      149.39      135.30      2.94 o 
   2   4   8      635.33      646.78     11.32 o 
   3   4   8       39.73       34.27      1.98 o 
   4   4   8       35.29       43.07      1.97 o 
   5   4   8      481.66      464.97      8.34 o 
   6   4   8       22.89       21.60      1.19 o 
   7   4   8      272.68      293.05      5.11 o 
   8   4   8        0.01       -0.36      0.54 o 
   9   4   8        0.33        0.82      0.74 o 
  10   4   8        0.43        0.00      1.00 o 
  11   4   8       15.84       13.84      2.01 o 
  -4   5   8       11.21       11.37      1.90 o 
  -3   5   8        2.06        3.49      1.30 o 
  -2   5   8       20.13       12.23      1.59 o 
  -1   5   8       24.77       25.60      1.98 o 
   0   5   8       11.62       13.99      1.11 o 
   1   5   8      483.10      468.08      8.90 o 
   2   5   8      516.93      488.99     10.18 o 
   3   5   8      370.63      386.77      7.38 o 
   4   5   8        9.21        7.13      0.82 o 
   5   5   8      113.38      114.43      3.00 o 
   6   5   8      267.67      258.08      5.29 o 
   7   5   8       41.58       43.26      1.69 o 
   8   5   8        6.19        4.34      0.97 o 
   9   5   8        7.95        8.48      1.90 o 
  10   5   8       69.66       77.32      5.02 o 
  11   5   8        7.41        4.91      1.56 o 
  -3   6   8       65.68       71.97      4.13 o 
  -2   6   8        0.71        1.44      1.02 o 
  -1   6   8        9.43       11.43      1.96 o 
   0   6   8       21.71       21.66      2.35 o 
   1   6   8       31.48       28.89      2.97 o 
   2   6   8      140.25      140.71      3.72 o 
   3   6   8      137.71      129.14      3.41 o 
   4   6   8      180.28      186.80      7.11 o 
   5   6   8       33.07       34.01      2.35 o 
   6   6   8        5.06        5.07      0.78 o 
   7   6   8       43.97       36.67      1.86 o 
   8   6   8       21.13       24.72      1.69 o 
   9   6   8       22.59       21.53      2.40 o 
  10   6   8       26.73       21.87      2.79 o 
  11   6   8        2.78        3.57      1.67 o 
  -3   7   8       16.04       18.09      2.73 o 
  -2   7   8       21.14       24.30      2.84 o 
  -1   7   8        3.27        3.87      1.50 o 
   0   7   8       91.18       97.36     12.83 o 
   1   7   8        0.06        0.94      1.28 o 
   2   7   8        7.91       11.91      1.29 o 
   3   7   8       16.72       15.40      1.39 o 
   4   7   8       25.90       26.49      1.52 o 
   5   7   8       84.40       84.98      3.43 o 
   6   7   8       66.30       71.79      3.19 o 
   7   7   8       17.18       20.26      2.25 o 
   8   7   8       73.96       75.94      4.33 o 
   9   7   8        8.57       10.20      1.70 o 
  10   7   8        2.01        0.60      1.11 o 
  11   7   8       43.18       44.97      4.24 o 
  -2   8   8        2.85        1.91      1.67 o 
  -1   8   8       71.08       83.60      8.98 o 
   0   8   8        0.88       -0.22      1.34 o 
   1   8   8       45.65       38.16      3.91 o 
   2   8   8       32.59       30.32      4.46 o 
   3   8   8        1.74        0.23      0.69 o 
   4   8   8       80.53       93.11      4.28 o 
   5   8   8       53.68       53.49      2.91 o 
   6   8   8        0.69       -0.05      0.75 o 
   7   8   8       54.53       52.92      2.90 o 
   8   8   8        0.11        2.91      1.02 o 
   9   8   8        8.51        6.13      1.20 o 
  10   8   8       12.38       12.19      2.08 o 
  -1   9   8       30.70       33.26      6.86 o 
   0   9   8       28.52       36.04      4.24 o 
   1   9   8        0.98        0.89      1.45 o 
   2   9   8      140.20      136.75      6.26 o 
   3   9   8       22.48       21.49      2.41 o 
   4   9   8       72.44       75.71      3.75 o 
   5   9   8       69.04       76.17      3.66 o 
   6   9   8       17.86       18.00      1.96 o 
   7   9   8        0.69        0.82      0.94 o 
   8   9   8        1.29        0.56      0.93 o 
   9   9   8        2.21        0.72      0.93 o 
  10   9   8        7.78        9.17      1.24 o 
   0  10   8       11.08       13.28      3.12 o 
   1  10   8        0.03        1.45      1.67 o 
   2  10   8        5.49        3.12      1.79 o 
   3  10   8       38.31       37.92      3.36 o 
   4  10   8       35.50       33.95      2.66 o 
   5  10   8      122.97      134.53      5.32 o 
   6  10   8       13.60       12.98      1.86 o 
   7  10   8        0.07       -0.33      0.92 o 
   8  10   8       46.21       50.38      3.13 o 
   9  10   8        1.94        1.25      1.13 o 
   2  11   8       33.56       37.94      4.57 o 
   3  11   8        0.32        1.66      1.38 o 
   4  11   8       63.70       59.54      4.37 o 
   5  11   8       13.60       12.66      1.99 o 
   6  11   8      115.67      113.80      6.55 o 
   7  11   8       38.92       32.58      3.68 o 
   8  11   8       17.09       16.82      2.18 o 
  -1  -8   9        4.00        2.79      2.68 o 
   0  -8   9       33.05       35.54      3.78 o 
   1  -8   9        0.11       -0.65      1.02 o 
   2  -8   9       80.53       75.31      4.05 o 
   3  -8   9        2.31        1.80      0.99 o 
  -3  -7   9       26.98       19.97      4.91 o 
  -1  -7   9       64.20       67.02      6.19 o 
   0  -7   9        7.24        6.51      1.61 o 
   1  -7   9       10.63       10.39      1.80 o 
   2  -7   9       97.87       98.24      3.92 o 
   3  -7   9       55.42       46.74      3.06 o 
   4  -7   9       68.74       88.95      4.08 o 
   5  -7   9        0.60        0.11      0.86 o 
  -4  -6   9        0.02        0.46      1.62 o 
  -3  -6   9       36.42       39.07      4.24 o 
  -2  -6   9        1.93        3.57      2.90 o 
  -1  -6   9       28.69       22.28      2.86 o 
   0  -6   9        0.77        0.24      1.03 o 
   1  -6   9       97.53       96.91      3.80 o 
   2  -6   9       11.01       11.32      1.53 o 
   3  -6   9        1.07        6.34      1.21 o 
   4  -6   9        1.74        0.10      0.81 o 
   5  -6   9        2.49        2.81      0.88 o 
   6  -6   9       14.13       17.08      1.67 o 
  -4  -5   9        3.37        2.79      1.95 o 
  -3  -5   9       33.22       39.06      5.60 o 
  -2  -5   9       21.58       18.96      2.70 o 
  -1  -5   9       65.08       53.78      5.36 o 
   0  -5   9        0.03       -0.02      1.44 o 
   1  -5   9       24.65       22.53      1.91 o 
   2  -5   9       91.42       93.87      3.59 o 
   3  -5   9       48.08       43.62      3.30 o 
   4  -5   9       58.68       62.64      2.91 o 
   5  -5   9       43.85       52.46      2.87 o 
   6  -5   9        1.69        1.29      0.83 o 
   7  -5   9        0.12        0.03      0.76 o 
  -4  -4   9       43.88       45.91      3.30 o 
  -3  -4   9        3.91        2.30      1.22 o 
  -2  -4   9       62.30       60.94      4.20 o 
  -1  -4   9       58.90       58.36     11.83 o 
   0  -4   9        2.68        2.18      1.03 o 
   1  -4   9       57.62       52.62      2.63 o 
   2  -4   9       27.64       23.79      1.81 o 
   3  -4   9       14.97       15.77      1.51 o 
   4  -4   9       51.22       53.40      2.53 o 
   5  -4   9        1.95        3.00      0.89 o 
   6  -4   9        1.17        1.35      0.65 o 
   7  -4   9        3.88        4.17      1.24 o 
   8  -4   9        0.18        2.43      1.15 o 
  -5  -3   9       85.35       96.56      4.89 o 
  -4  -3   9        2.71        3.85      1.45 o 
  -3  -3   9        2.74        2.87      1.20 o 
  -2  -3   9      170.40      164.72      6.01 o 
  -1  -3   9      153.62      143.98      6.46 o 
   0  -3   9       39.04       32.10      2.14 o 
   1  -3   9       76.34       73.59      4.16 o 
   2  -3   9       16.42       18.71      1.61 o 
   3  -3   9       20.54       23.01      1.69 o 
   4  -3   9      182.10      178.65      4.97 o 
   5  -3   9       15.22       12.59      1.30 o 
   6  -3   9       29.62       40.07      2.03 o 
   7  -3   9       18.27       16.96      1.33 o 
   8  -3   9       12.16       11.19      2.33 o 
   9  -3   9       31.84       32.30      2.49 o 
  -5  -2   9       70.76       71.93      3.40 o 
  -4  -2   9        1.96        1.58      1.02 o 
  -3  -2   9        0.88        0.74      1.02 o 
  -2  -2   9       41.56       39.77      2.38 o 
  -1  -2   9      193.52      191.05      5.32 o 
   0  -2   9       40.01       41.55      2.37 o 
   1  -2   9       23.03       23.50      1.78 o 
   2  -2   9       57.08       57.60      2.59 o 
   3  -2   9      368.96      359.53      9.74 o 
   4  -2   9      103.76      100.85      3.39 o 
   5  -2   9       11.96       14.81      1.44 o 
   6  -2   9       11.45        9.59      1.07 o 
   7  -2   9      103.87      100.53      4.30 o 
   8  -2   9        7.19        6.33      1.28 o 
   9  -2   9       13.29       13.33      2.46 o 
  -5  -1   9        3.72        4.94      1.39 o 
  -4  -1   9       40.19       44.95      2.28 o 
  -3  -1   9       15.49       18.74      1.51 o 
  -2  -1   9        0.04        0.20      0.73 o 
  -1  -1   9      432.88      432.35      9.61 o 
   0  -1   9        7.79        8.21      1.03 o 
   1  -1   9      209.78      191.27      5.09 o 
   2  -1   9        0.67       -0.10      0.59 o 
   3  -1   9        2.73        2.47      0.78 o 
   4  -1   9        0.26        0.77      0.65 o 
   5  -1   9        3.36        3.25      1.21 o 
   6  -1   9        7.23        6.25      0.88 o 
   7  -1   9       15.84       21.78      1.48 o 
   8  -1   9       74.88       79.09      6.07 o 
   9  -1   9        4.80        2.46      1.42 o 
  10  -1   9       25.28       29.19      2.64 o 
  -5   0   9        5.70        9.04      1.91 o 
  -4   0   9       27.10       28.96      1.92 o 
  -3   0   9       18.53       19.42      1.54 o 
  -2   0   9       18.69       19.63      1.49 o 
  -1   0   9        0.01        0.02      0.69 o 
   0   0   9        0.07        1.76      0.63 o 
   1   0   9      161.09      153.30      3.95 o 
   2   0   9       10.84       10.18      0.81 o 
   3   0   9      178.29      166.26      3.90 o 
   4   0   9      386.20      370.28      8.09 o 
   5   0   9        2.83        1.38      0.66 o 
   6   0   9        6.13        7.99      1.31 o 
   7   0   9       41.37       39.75      1.36 o 
   8   0   9        6.43        5.51      2.12 o 
   9   0   9        0.84        6.36      2.45 o 
  10   0   9       15.09       13.83      1.86 o 
  -5   1   9        0.56        0.28      1.15 o 
  -4   1   9        9.89        9.81      1.76 o 
  -3   1   9       10.21        6.20      1.90 o 
  -2   1   9      175.74      176.54      5.07 o 
  -1   1   9       70.85       72.75      2.53 o 
   0   1   9      175.07      172.43      5.07 o 
   1   1   9       72.64       72.60      2.52 o 
   2   1   9        8.45       11.77      1.04 o 
   3   1   9       72.65       71.37      2.01 o 
   4   1   9      204.07      230.19      4.32 o 
   5   1   9       82.38       81.37      2.32 o 
   6   1   9       82.63       73.77      3.00 o 
   7   1   9      119.08      125.84      5.69 o 
   8   1   9        5.82        5.68      1.42 o 
   9   1   9        0.01       -0.62      0.86 o 
  10   1   9        0.03       -0.09      0.95 o 
  -4   2   9        7.94        5.20      1.43 o 
  -3   2   9        0.59       -0.46      0.77 o 
  -2   2   9       88.16       85.28      3.31 o 
  -1   2   9       51.88       48.36      2.27 o 
   0   2   9       72.23       70.83      4.15 o 
   1   2   9       14.06       13.65      1.17 o 
   2   2   9       48.89       51.60      2.02 o 
   3   2   9        9.08       10.09      0.94 o 
   4   2   9       37.18       33.60      1.79 o 
   5   2   9       24.50       22.89      1.90 o 
   6   2   9        2.07        2.55      0.71 o 
   7   2   9      111.75      113.68      3.01 o 
   8   2   9       33.06       34.31      2.60 o 
   9   2   9       85.41       84.26      4.80 o 
  10   2   9        0.22        0.20      0.89 o 
  11   2   9        1.84        1.15      1.06 o 
  -4   3   9       43.48       45.15      3.14 o 
  -3   3   9        4.67        3.02      1.24 o 
  -2   3   9      236.64      223.26      6.01 o 
  -1   3   9       14.14       14.12      1.42 o 
   0   3   9        0.01        0.29      0.55 o 
   1   3   9      179.41      168.72      3.70 o 
   2   3   9        0.63        0.14      0.64 o 
   3   3   9        0.06        5.08      0.91 o 
   4   3   9       63.15       60.69      2.47 o 
   5   3   9      200.89      200.64      5.10 o 
   6   3   9      359.48      367.33      7.92 o 
   7   3   9      333.08      323.74      8.57 o 
   8   3   9        5.81        7.20      1.56 o 
   9   3   9        0.20        0.79      1.51 o 
  10   3   9       51.43       52.52      3.21 o 
  11   3   9        1.49        0.33      1.12 o 
  -4   4   9       69.51       79.11      4.22 o 
  -3   4   9       26.52       24.39      3.96 o 
  -2   4   9       94.25       93.68      4.11 o 
  -1   4   9       28.95       29.93      1.96 o 
   0   4   9      184.89      188.16      5.70 o 
   1   4   9      192.89      190.69      4.59 o 
   2   4   9       14.15       15.18      1.16 o 
   3   4   9       81.82       84.66      3.01 o 
   4   4   9       43.61       42.82      2.46 o 
   5   4   9      168.30      163.39      4.52 o 
   6   4   9      168.92      175.85      4.65 o 
   7   4   9       35.61       33.36      2.19 o 
   8   4   9        0.40        0.13      0.66 o 
   9   4   9       68.31       70.29      7.70 o 
  10   4   9       10.14       12.05      2.23 o 
  11   4   9        3.30        2.79      1.56 o 
  -3   5   9        1.40        1.43      1.23 o 
  -2   5   9        3.54        5.80      1.69 o 
  -1   5   9       70.79       67.28      4.13 o 
   0   5   9      435.15      434.19     13.25 o 
   1   5   9       76.32       72.42      3.29 o 
   2   5   9      415.80      395.58     10.55 o 
   3   5   9       21.76       27.07      1.50 o 
   4   5   9        8.44       10.21      0.99 o 
   5   5   9       15.37       13.79      1.32 o 
   6   5   9      137.22      133.94      3.95 o 
   7   5   9        3.08        3.30      0.78 o 
   8   5   9      108.99      116.32      3.45 o 
   9   5   9      122.25      113.81      7.14 o 
  10   5   9        0.08       -1.12      1.12 o 
  11   5   9        2.45        3.35      1.79 o 
  -3   6   9        1.10        1.24      1.47 o 
  -2   6   9       31.66       37.20      3.45 o 
  -1   6   9        3.43        3.06      1.51 o 
   0   6   9       68.20       62.45      6.25 o 
   1   6   9       95.74      106.97      4.19 o 
   2   6   9       89.92       81.90      3.12 o 
   3   6   9       10.79       31.36      5.97 o 
   4   6   9       78.98       72.44      2.47 o 
   5   6   9        6.04        5.46      0.88 o 
   6   6   9       42.30       46.91      2.93 o 
   7   6   9        5.35        4.39      1.11 o 
   8   6   9       51.96       52.81      3.40 o 
   9   6   9       44.15       52.33      4.69 o 
  10   6   9       40.47       39.16      4.02 o 
  11   6   9       21.46       15.73      2.79 o 
  -2   7   9       20.86       27.19      3.16 o 
  -1   7   9        8.57        8.60      2.04 o 
   0   7   9        6.59       11.05      2.45 o 
   1   7   9      196.15      193.14      9.37 o 
   2   7   9        7.78        4.34      1.12 o 
   3   7   9       25.40       26.60      2.56 o 
   4   7   9      332.67      322.38      9.22 o 
   5   7   9        5.63        3.69      1.22 o 
   6   7   9       61.76       68.05      2.72 o 
   7   7   9       56.91       60.10      3.02 o 
   8   7   9        1.81        0.26      1.62 o 
   9   7   9       69.22       80.09      8.87 o 
  10   7   9       11.85       12.27      2.68 o 
  -1   8   9       49.47       52.71      4.20 o 
   0   8   9        0.04        0.33      1.56 o 
   1   8   9        0.22        1.45      1.45 o 
   2   8   9        5.34        6.41      1.62 o 
   3   8   9      145.41      140.68      4.48 o 
   4   8   9      160.29      163.77      4.80 o 
   5   8   9        0.09       -0.23      0.80 o 
   6   8   9       53.85       57.90      4.52 o 
   7   8   9        9.56       14.24      1.67 o 
   8   8   9        7.42        7.42      1.41 o 
   9   8   9        3.28        2.93      1.22 o 
  10   8   9        4.04        3.57      1.90 o 
   0   9   9       36.18       33.59      4.13 o 
   1   9   9       14.31       15.06      2.90 o 
   2   9   9        5.53        4.57      1.90 o 
   3   9   9       20.29       17.56      4.07 o 
   4   9   9       93.24       87.20      4.08 o 
   5   9   9        0.37        1.03      1.03 o 
   6   9   9       92.42       95.44      4.30 o 
   7   9   9       19.15       19.25      2.04 o 
   8   9   9        3.24        1.36      1.07 o 
   9   9   9       26.62       34.99      3.38 o 
   1  10   9       17.94       22.54      3.46 o 
   2  10   9       27.88       37.04      4.24 o 
   3  10   9       69.17       84.31      5.06 o 
   4  10   9       36.74       34.51      5.19 o 
   5  10   9        0.22        0.24      0.99 o 
   6  10   9        5.37        2.31      1.85 o 
   7  10   9       24.71       29.24      2.57 o 
   8  10   9        4.42        4.90      1.43 o 
   4  11   9       16.32       18.04      2.86 o 
   5  11   9        3.36        4.28      2.29 o 
   6  11   9       65.66       63.69     11.33 o 
   7  11   9        0.11        0.41      1.19 o 
  -1  -7  10        3.27       -0.45      2.23 o 
   0  -7  10        0.99        2.11      1.62 o 
   1  -7  10        7.53        4.76      1.52 o 
   2  -7  10        9.74        9.64      1.84 o 
   3  -7  10       38.77       45.09      3.83 o 
   4  -7  10        1.87        2.49      1.14 o 
  -2  -6  10       19.63        8.15      3.35 o 
  -1  -6  10        0.68        0.76      1.46 o 
   0  -6  10        7.92       10.78      2.07 o 
   1  -6  10        0.07       -1.02      0.96 o 
   2  -6  10        0.06       -0.32      0.85 o 
   3  -6  10       29.31       30.98      2.67 o 
   4  -6  10        2.93        1.50      0.95 o 
   5  -6  10        7.83       10.01      1.47 o 
  -3  -5  10      148.46      160.44      7.77 o 
  -2  -5  10       38.28       45.37      4.04 o 
  -1  -5  10        1.54        2.39      1.57 o 
   0  -5  10       59.98       63.58      7.09 o 
   1  -5  10       35.45       36.92      2.79 o 
   2  -5  10       14.88       14.59      1.98 o 
   3  -5  10       28.27       34.04      2.28 o 
   4  -5  10       20.20       27.85      2.53 o 
   5  -5  10       58.83       66.48      3.46 o 
   6  -5  10       15.38       17.85      1.49 o 
   7  -5  10        3.73        2.38      0.96 o 
  -3  -4  10       55.46       54.16      3.67 o 
  -2  -4  10       68.00       69.91      4.84 o 
  -1  -4  10        0.17        1.24      1.37 o 
   0  -4  10      168.69      192.20     16.96 o 
   1  -4  10      111.34      111.09      4.32 o 
   2  -4  10        0.35       -0.24      0.75 o 
   3  -4  10       96.76       98.15      3.72 o 
   4  -4  10        0.13        0.35      0.79 o 
   5  -4  10      141.84      136.83      4.43 o 
   6  -4  10        6.85       10.68      1.13 o 
   7  -4  10       14.36       14.22      1.43 o 
  -4  -3  10        9.13        7.41      2.23 o 
  -3  -3  10       24.67       30.21      2.82 o 
  -2  -3  10       75.64       66.98      4.75 o 
  -1  -3  10      164.57      161.06     14.28 o 
   0  -3  10        0.14        0.73      1.05 o 
   1  -3  10       85.88       79.96      3.41 o 
   2  -3  10        0.23       -0.19      0.74 o 
   3  -3  10      138.96      145.32      4.62 o 
   4  -3  10        0.01        0.74      0.75 o 
   5  -3  10       89.52       76.71      3.20 o 
   6  -3  10      116.24      115.55      4.44 o 
   7  -3  10        0.09       -0.67      0.63 o 
   8  -3  10       30.70       29.47      2.47 o 
  -4  -2  10       34.42       41.84      4.10 o 
  -3  -2  10       10.41        8.49      1.84 o 
  -2  -2  10       82.69       84.63      5.27 o 
  -1  -2  10      145.22      149.32      6.86 o 
   0  -2  10      174.33      167.61      5.99 o 
   1  -2  10       56.22       52.26      2.76 o 
   2  -2  10       52.14       49.31      2.58 o 
   3  -2  10      220.39      210.12      5.77 o 
   4  -2  10        2.36        1.21      0.79 o 
   5  -2  10       54.73       54.02      3.19 o 
   6  -2  10       46.26       49.47      2.32 o 
   7  -2  10       24.47       27.66      1.43 o 
   8  -2  10       10.89        9.21      1.54 o 
   9  -2  10       26.84       25.09      2.81 o 
  -4  -1  10        5.58        5.67      1.70 o 
  -3  -1  10        7.42        7.11      1.74 o 
  -2  -1  10        0.40        0.19      1.10 o 
  -1  -1  10        5.61        5.70      1.77 o 
   0  -1  10      319.93      301.86      8.81 o 
   1  -1  10        4.92        5.57      1.14 o 
   2  -1  10       53.23       48.41      3.11 o 
   3  -1  10       99.01      101.56      3.61 o 
   4  -1  10      199.49      206.67      6.26 o 
   5  -1  10       12.47       12.94      1.72 o 
   6  -1  10       33.07       36.71      1.95 o 
   7  -1  10        0.66        0.73      0.65 o 
   8  -1  10       29.30       31.80      2.99 o 
   9  -1  10       32.29       29.05      3.79 o 
  -4   0  10       19.28       19.55      3.31 o 
  -3   0  10       43.56       53.38      4.12 o 
  -2   0  10        1.46        1.84      1.19 o 
  -1   0  10      276.84      269.94      8.61 o 
   0   0  10       75.76       74.12      3.09 o 
   1   0  10       75.76       71.68      2.66 o 
   2   0  10      191.55      196.36      5.51 o 
   3   0  10      343.05      349.77      9.61 o 
   4   0  10      179.55      170.13      5.93 o 
   5   0  10        0.01        1.24      0.71 o 
   6   0  10        1.17        0.61      0.75 o 
   7   0  10       39.43       36.55      2.05 o 
   8   0  10        1.38        1.55      1.18 o 
   9   0  10       30.16       29.64      8.93 o 
  10   0  10        2.79       13.39      3.46 o 
  -4   1  10       19.21       15.81      2.94 o 
  -3   1  10       18.56       18.94      2.38 o 
  -2   1  10        5.41        7.87      1.74 o 
  -1   1  10      210.59      200.64      6.87 o 
   0   1  10      591.42      604.54     20.60 o 
   1   1  10        5.47        4.43      0.93 o 
   2   1  10       71.07       71.51      2.56 o 
   3   1  10      107.50      106.48      3.17 o 
   4   1  10       75.78       70.48      3.43 o 
   5   1  10      210.35      216.09      6.59 o 
   6   1  10      237.34      245.07      7.07 o 
   7   1  10        5.09        3.19      0.86 o 
   8   1  10       38.99       40.82      3.16 o 
   9   1  10       27.90       32.55      8.03 o 
  10   1  10       11.51       12.88      3.18 o 
  -3   2  10        3.10        3.69      1.21 o 
  -2   2  10        0.50        1.13      1.15 o 
  -1   2  10        7.52        4.95      1.41 o 
   0   2  10      150.53      155.24      5.57 o 
   1   2  10       13.92       13.52      1.31 o 
   2   2  10      215.97      225.64      6.03 o 
   3   2  10      324.09      312.12      7.49 o 
   4   2  10       97.68       89.74      3.19 o 
   5   2  10       12.38       11.09      1.77 o 
   6   2  10       67.62       69.74      3.19 o 
   7   2  10        8.09        9.96      1.32 o 
   8   2  10       49.59       46.15      3.30 o 
   9   2  10        8.69        8.60      1.71 o 
  10   2  10        2.59        3.79      2.12 o 
  -3   3  10       45.80       52.70      3.38 o 
  -2   3  10       17.56       21.84      1.95 o 
  -1   3  10       88.70       87.11      3.36 o 
   0   3  10        4.32        4.80      2.23 o 
   1   3  10       48.09       50.62      2.70 o 
   2   3  10      495.01      462.11     10.35 o 
   3   3  10      108.62      106.96      4.12 o 
   4   3  10      119.03      111.08      3.71 o 
   5   3  10        0.53        0.06      0.60 o 
   6   3  10      657.69      631.63     12.76 o 
   7   3  10        5.95        5.73      1.10 o 
   8   3  10        2.71        2.39      1.11 o 
   9   3  10        0.13       -0.37      1.01 o 
  10   3  10        7.36        7.36      1.66 o 
  -3   4  10       68.56       73.34      4.82 o 
  -2   4  10       43.20       40.92      4.07 o 
  -1   4  10      166.74      167.06      5.78 o 
   0   4  10        0.45        0.89      1.03 o 
   1   4  10       24.42       24.43      4.30 o 
   2   4  10        9.57       12.53      1.72 o 
   3   4  10       83.40       80.52      3.22 o 
   4   4  10       16.42       13.83      2.27 o 
   5   4  10        0.14        0.47      0.67 o 
   6   4  10       43.02       44.75      2.19 o 
   7   4  10       50.13       50.73      2.24 o 
   8   4  10        8.55       10.06      1.10 o 
   9   4  10        0.07       -0.45      1.10 o 
  10   4  10       33.05       35.48      3.91 o 
  -2   5  10       48.79       56.23      4.18 o 
  -1   5  10       38.11       39.54      3.17 o 
   0   5  10       30.55       36.00      2.90 o 
   1   5  10       48.83       49.86      2.80 o 
   2   5  10        1.92        2.82      1.20 o 
   3   5  10        0.98        0.87      0.81 o 
   4   5  10        1.11        0.94      0.76 o 
   5   5  10       17.90       17.62      1.58 o 
   6   5  10       19.14       17.82      2.29 o 
   7   5  10       39.32       44.10      2.19 o 
   8   5  10        1.86        2.43      0.94 o 
   9   5  10       14.15       17.41      3.12 o 
  10   5  10        4.72        6.58      2.23 o 
  -2   6  10       33.30       42.04      3.78 o 
  -1   6  10       12.68       17.63      3.01 o 
   0   6  10      219.08      207.13      7.75 o 
   1   6  10        5.43        6.08      2.06 o 
   2   6  10       27.02       28.10      3.11 o 
   3   6  10        2.88        0.23      0.94 o 
   4   6  10       22.44       22.62      2.21 o 
   5   6  10       24.06       23.38      2.16 o 
   6   6  10      121.10      121.01      8.19 o 
   7   6  10       36.72       36.15      2.43 o 
   8   6  10       64.34       68.80      3.86 o 
   9   6  10       10.18       11.94      2.79 o 
  10   6  10        3.20        1.90      1.90 o 
  -1   7  10        0.24        1.79      1.90 o 
   0   7  10      143.84      146.84      8.37 o 
   1   7  10        2.01        3.31      1.36 o 
   2   7  10      121.95      122.68      4.64 o 
   3   7  10       55.65       50.77      2.56 o 
   4   7  10       32.22       28.24      2.45 o 
   5   7  10       34.63       41.57      3.12 o 
   6   7  10       14.96       16.92      1.94 o 
   7   7  10        0.04       -0.23      0.98 o 
   8   7  10       95.89       90.33      4.80 o 
   9   7  10       34.91       37.92      7.81 o 
  10   7  10        1.01        0.78      1.67 o 
   0   8  10       10.51        7.48      2.57 o 
   1   8  10       37.98       41.17      4.24 o 
   2   8  10        0.44        0.34      1.08 o 
   3   8  10       21.54       19.03      1.98 o 
   4   8  10        2.90        1.91      0.94 o 
   5   8  10      176.62      195.97      8.49 o 
   6   8  10       26.65       29.64      3.19 o 
   7   8  10        0.08       -0.40      1.06 o 
   8   8  10        7.96        8.63      1.81 o 
   9   8  10        9.68       11.19      1.84 o 
   1   9  10       28.44       33.14      4.13 o 
   2   9  10        6.72       11.83      2.57 o 
   3   9  10       17.09       22.23      2.73 o 
   4   9  10        1.27        2.19      1.06 o 
   5   9  10       66.01       63.22      3.60 o 
   6   9  10       29.69       32.61      3.47 o 
   7   9  10        7.00        5.14      1.89 o 
   8   9  10       10.90       14.19      3.40 o 
   9   9  10       96.87      100.51     14.23 o 
   3  10  10       23.52       27.16      3.07 o 
   4  10  10       21.82       20.24      2.70 o 
   5  10  10       38.71       39.09      3.00 o 
   6  10  10        1.17       -0.38      1.10 o 
   7  10  10        0.86       -1.39      1.26 o 
   8  10  10        4.66        6.46      1.98 o 
   0  -6  11        4.78        7.28      2.25 o 
   1  -6  11       10.15        7.36      1.82 o 
   2  -6  11        1.18        2.23      1.66 o 
   3  -6  11        3.49        1.23      1.11 o 
   4  -6  11        1.27        0.62      1.04 o 
  -1  -5  11       43.77       41.35      4.09 o 
   0  -5  11       10.79        8.96      2.40 o 
   1  -5  11       18.67       20.23      2.78 o 
   2  -5  11        1.15        0.32      0.93 o 
   3  -5  11       18.00       18.36      1.96 o 
   4  -5  11       53.33       61.08      3.32 o 
   5  -5  11       74.55       82.06      3.60 o 
  -2  -4  11       11.43       14.23      2.89 o 
  -1  -4  11      112.00      127.54      6.74 o 
   0  -4  11       16.91       14.41      2.16 o 
   1  -4  11        0.24       -0.30      1.01 o 
   2  -4  11       24.00       23.53      2.07 o 
   3  -4  11       25.95       25.40      2.08 o 
   4  -4  11       15.71       13.22      1.65 o 
   5  -4  11        8.49        9.30      1.43 o 
   6  -4  11        5.65        5.18      1.22 o 
   7  -4  11       49.70       53.23      2.98 o 
  -2  -3  11        1.16        1.74      1.57 o 
  -1  -3  11        3.77        3.83      1.82 o 
   0  -3  11       26.13       26.95      2.59 o 
   1  -3  11        3.67        3.74      1.29 o 
   2  -3  11       16.58       19.86      1.90 o 
   3  -3  11        0.97        0.81      0.88 o 
   4  -3  11        4.76        3.25      1.04 o 
   5  -3  11       31.76       37.04      3.35 o 
   6  -3  11        3.34        3.65      1.03 o 
   7  -3  11       22.17       24.83      1.56 o 
  -3  -2  11        0.33       -0.22      1.15 o 
  -2  -2  11        5.07        4.13      1.77 o 
  -1  -2  11        8.33        7.98      2.16 o 
   0  -2  11       45.90       54.69      3.49 o 
   1  -2  11        1.43        1.09      1.09 o 
   2  -2  11       47.75       44.09      2.61 o 
   3  -2  11       12.18        9.67      1.39 o 
   4  -2  11       17.92       21.28      1.84 o 
   5  -2  11       39.24       42.79      2.40 o 
   6  -2  11        2.05        3.28      0.98 o 
   7  -2  11        8.91       12.23      1.90 o 
   8  -2  11       21.29       28.21      3.47 o 
  -3  -1  11        2.23        1.06      1.49 o 
  -2  -1  11        6.14        8.74      2.20 o 
  -1  -1  11       35.57       33.42      3.51 o 
   0  -1  11      199.76      206.62      7.13 o 
   1  -1  11       79.88       75.95      4.27 o 
   2  -1  11       57.95       58.83      2.97 o 
   3  -1  11        7.21        6.17      1.24 o 
   4  -1  11       72.10       67.13      2.99 o 
   5  -1  11      136.64      135.57      4.35 o 
   6  -1  11        1.77        1.17      0.95 o 
   7  -1  11       19.81       22.21      2.71 o 
   8  -1  11        9.75        9.59      2.45 o 
   9  -1  11        0.97        1.42      1.38 o 
  -3   0  11        0.20        1.07      1.32 o 
  -2   0  11        0.80        0.96      1.54 o 
  -1   0  11       92.50       81.74      5.13 o 
   0   0  11       38.45       36.87      3.43 o 
   1   0  11      131.78      123.48      5.03 o 
   2   0  11       12.61       13.51      1.59 o 
   3   0  11        4.56        4.54      1.09 o 
   4   0  11      117.19      112.54      4.67 o 
   5   0  11       27.82       23.80      2.11 o 
   6   0  11        4.80        6.75      1.62 o 
   7   0  11        0.02       -1.01      0.67 o 
   8   0  11       74.03       76.83      4.65 o 
   9   0  11        2.54        5.59      1.77 o 
  -3   1  11        2.71        4.35      1.66 o 
  -2   1  11       21.52       20.89      2.53 o 
  -1   1  11       13.51       12.14      2.41 o 
   0   1  11      233.71      224.33      9.09 o 
   1   1  11       79.19       74.16      3.75 o 
   2   1  11      131.03      122.64      5.16 o 
   3   1  11        0.02        0.16      0.88 o 
   4   1  11       98.86       92.05      4.16 o 
   5   1  11       13.97       14.28      1.75 o 
   6   1  11        6.59        7.59      1.36 o 
   7   1  11      149.39      156.72      8.59 o 
   8   1  11       36.20       42.45      2.72 o 
   9   1  11       11.20        8.60      1.92 o 
  10   1  11       15.37        8.29      1.98 o 
  -2   2  11       11.90       13.13      2.64 o 
  -1   2  11       23.45       25.44      4.46 o 
   0   2  11        4.42        5.69      2.45 o 
   1   2  11       45.87       48.63      3.12 o 
   2   2  11      382.57      385.99      9.21 o 
   3   2  11        0.03        0.54      0.95 o 
   4   2  11       18.54       19.52      2.13 o 
   5   2  11      143.23      137.50      5.21 o 
   6   2  11        0.64       -0.18      0.78 o 
   7   2  11       34.24       30.00      2.13 o 
   8   2  11       17.24       17.43      1.83 o 
   9   2  11        0.01       -0.61      1.03 o 
  10   2  11       14.04       17.45      2.39 o 
  -2   3  11       11.39        7.56      2.28 o 
  -1   3  11       65.49       66.72      6.81 o 
   0   3  11       11.20       11.38      3.24 o 
   1   3  11      126.66      115.64      7.92 o 
   2   3  11      137.05      134.97      4.60 o 
   3   3  11       50.88       51.75      2.71 o 
   4   3  11        1.33        0.88      0.82 o 
   5   3  11       39.95       45.07      2.91 o 
   6   3  11        4.42        4.03      1.18 o 
   7   3  11       11.36       14.92      1.66 o 
   8   3  11        5.09        5.86      1.62 o 
   9   3  11       61.02       66.41     10.10 o 
  10   3  11       16.32       15.73      2.32 o 
  -2   4  11       11.79       12.39      4.35 o 
  -1   4  11        2.84        4.46      2.45 o 
   0   4  11        5.34        2.68      2.23 o 
   1   4  11       20.60       19.55      4.13 o 
   2   4  11       35.00       32.74      2.80 o 
   3   4  11      166.05      155.83      4.98 o 
   4   4  11        4.34        4.60      1.27 o 
   5   4  11       21.23       21.42      1.78 o 
   6   4  11        0.03        0.26      0.85 o 
   7   4  11        0.02        0.81      0.90 o 
   8   4  11       14.75       14.29      1.50 o 
   9   4  11       42.13       42.21      3.43 o 
  10   4  11       66.54       73.31      6.25 o 
  -1   5  11      129.88      128.87      9.71 o 
   0   5  11       63.28       63.82      6.58 o 
   1   5  11       14.64       10.60      3.24 o 
   2   5  11        9.51       11.33      2.30 o 
   3   5  11       55.89       47.77      3.28 o 
   4   5  11       27.04       27.45      2.50 o 
   5   5  11      113.55      109.71      4.72 o 
   6   5  11       34.86       32.59      3.71 o 
   7   5  11      139.28      140.81      6.49 o 
   8   5  11       20.51       21.24      1.90 o 
   9   5  11       11.88        8.93      2.68 o 
  10   5  11       24.23       26.56      3.91 o 
   0   6  11       21.14       26.89      4.69 o 
   1   6  11       64.31       65.94      6.47 o 
   2   6  11        3.53        4.27      1.79 o 
   3   6  11       51.33       46.17      3.29 o 
   4   6  11       22.40       22.28      2.32 o 
   5   6  11       55.77       48.53      3.19 o 
   6   6  11        1.55        0.96      1.75 o 
   7   6  11       90.57       98.95      4.31 o 
   8   6  11        1.24        1.06      1.28 o 
   9   6  11       14.18       17.75      3.79 o 
  10   6  11        6.66        5.91      2.57 o 
   1   7  11       79.96       73.53      7.03 o 
   2   7  11       19.36       27.17      3.35 o 
   3   7  11        0.61       -0.38      1.28 o 
   4   7  11       82.86       76.79      4.12 o 
   5   7  11       36.45       41.09      3.02 o 
   6   7  11        1.58        1.97      1.22 o 
   7   7  11       68.44       65.00      4.41 o 
   8   7  11        2.20        0.79      1.28 o 
   9   7  11       29.13       34.96      3.29 o 
   3   8  11        3.90        5.14      1.90 o 
   4   8  11       59.39       65.01      4.78 o 
   5   8  11        6.20        7.16      1.67 o 
   6   8  11        1.31        3.09      3.24 o 
   7   8  11       46.82       53.19      8.54 o 
   8   8  11       61.08       60.40      4.27 o 
   9   8  11        8.96       10.59      2.23 o 
   3   9  11        2.57       -1.79      2.01 o 
   4   9  11       56.92       58.79      4.64 o 
   5   9  11       16.50       16.12      4.18 o 
   6   9  11       44.76       47.90     11.38 o 
   7   9  11        1.40        1.79      1.62 o 
   8   9  11       13.31       13.36      2.41 o 
   2  -5  12       33.29       32.83      3.44 o 
   3  -5  12        2.79        3.47      1.30 o 
   0  -4  12        8.76       10.23      2.73 o 
   1  -4  12       28.45       31.77      3.63 o 
   2  -4  12        0.34        0.70      1.16 o 
   3  -4  12       14.06        9.99      1.64 o 
   4  -4  12        0.31        0.71      0.99 o 
   5  -4  12        6.50        7.34      1.45 o 
  -1  -3  12        0.10        0.11      1.44 o 
   0  -3  12        7.54        9.27      2.33 o 
   1  -3  12       30.89       30.81      2.85 o 
   2  -3  12        0.32        1.09      1.19 o 
   3  -3  12       25.97       24.74      2.45 o 
   4  -3  12        2.35        2.01      1.05 o 
   5  -3  12       10.69       10.39      1.53 o 
   6  -3  12       95.38      113.80      9.45 o 
  -1  -2  12       21.37       14.17      2.88 o 
   0  -2  12       86.08       91.16      5.60 o 
   1  -2  12       70.68       83.39      4.29 o 
   2  -2  12        6.77        5.53      1.36 o 
   3  -2  12       71.70       79.63      3.56 o 
   4  -2  12       32.24       30.74      2.27 o 
   5  -2  12        5.06        5.89      1.54 o 
   6  -2  12       22.74       21.73      2.28 o 
   7  -2  12        0.00        0.54      0.92 o 
  -1  -1  12        8.11        9.14      2.40 o 
   0  -1  12      407.38      375.54     13.13 o 
   1  -1  12        2.81        2.81      1.34 o 
   2  -1  12        0.76        1.25      1.14 o 
   3  -1  12       74.69       72.70      5.22 o 
   4  -1  12      150.67      144.15      5.74 o 
   5  -1  12       19.46       17.69      2.07 o 
   6  -1  12        0.33        0.53      0.97 o 
   7  -1  12       17.76       16.84      2.11 o 
   8  -1  12       13.31       17.34      1.99 o 
  -1   0  12        9.66        8.26      2.29 o 
   0   0  12        0.82       -0.40      1.41 o 
   1   0  12      147.95      168.81      8.05 o 
   2   0  12        1.66        0.90      1.19 o 
   3   0  12      159.27      160.30      6.27 o 
   4   0  12        3.41        4.33      1.38 o 
   5   0  12       18.05       16.69      2.03 o 
   6   0  12       45.58       51.59      3.10 o 
   7   0  12        0.01       -0.61      0.85 o 
   8   0  12        2.56        2.09      0.88 o 
  -1   1  12        0.12        0.78      2.23 o 
   0   1  12       13.55       13.28      3.79 o 
   1   1  12       89.75       83.80      5.45 o 
   2   1  12      185.96      182.40      6.89 o 
   3   1  12      212.17      195.90      7.53 o 
   4   1  12       71.53       70.35      3.86 o 
   5   1  12       14.21       10.97      1.78 o 
   6   1  12       13.06       14.11      1.83 o 
   7   1  12      106.82      106.07      5.30 o 
   8   1  12        0.13       -0.10      0.77 o 
   9   1  12        3.05        1.18      1.38 o 
  -1   2  12        1.54       -0.33      1.90 o 
   0   2  12       18.65       22.09      4.24 o 
   1   2  12       15.74       11.97      2.57 o 
   2   2  12       20.66       22.87      4.85 o 
   3   2  12      279.38      292.86      9.23 o 
   4   2  12       52.30       54.49      3.45 o 
   5   2  12       95.92       93.93      4.37 o 
   6   2  12       89.98       85.34      5.97 o 
   7   2  12       35.89       33.57      2.46 o 
   8   2  12       14.69       16.20      1.62 o 
   9   2  12        2.50        0.87      1.41 o 
  -1   3  12        1.32        1.90      2.57 o 
   0   3  12        9.63        7.92      3.01 o 
   1   3  12       19.10       15.39      2.83 o 
   2   3  12        0.00        1.11      1.46 o 
   3   3  12        6.89       11.53      1.99 o 
   4   3  12        2.07        2.39      1.18 o 
   5   3  12       38.29       36.44      2.83 o 
   6   3  12       40.83       41.48      2.87 o 
   7   3  12      152.15      146.79      5.45 o 
   8   3  12        0.60       -0.62      0.78 o 
   9   3  12        4.52        3.86      2.45 o 
   0   4  12       72.27       83.80      8.03 o 
   1   4  12       15.39       12.72      3.68 o 
   2   4  12        0.33        0.42      1.33 o 
   3   4  12       21.23       26.37      2.71 o 
   4   4  12        6.74        8.58      1.79 o 
   5   4  12        3.05        1.24      1.15 o 
   6   4  12       76.92       77.19      3.96 o 
   7   4  12        1.67        0.52      1.10 o 
   8   4  12        7.76        9.53      2.09 o 
   9   4  12       27.38       31.31      3.27 o 
   0   5  12       57.83       63.71      6.92 o 
   1   5  12       42.52       40.28      5.58 o 
   2   5  12       20.39       15.33      2.79 o 
   3   5  12       73.63       63.34      4.75 o 
   4   5  12        9.79        7.99      1.71 o 
   5   5  12        8.87        9.63      1.83 o 
   6   5  12       53.96       54.44      4.39 o 
   7   5  12       70.14       67.06      3.63 o 
   8   5  12       73.95       71.28      3.57 o 
   9   5  12        2.20        2.74      0.93 o 
   1   6  12        2.45        4.69      2.90 o 
   2   6  12        2.22        2.21      1.77 o 
   3   6  12        2.44        4.20      1.82 o 
   4   6  12       17.64       19.19      2.55 o 
   5   6  12        0.69        0.81      1.20 o 
   6   6  12       53.00       58.59      3.76 o 
   7   6  12        3.65        4.24      1.43 o 
   8   6  12       11.50       12.33      2.08 o 
   9   6  12       22.38       33.66      2.72 o 
   2   7  12        4.09        2.12      2.12 o 
   3   7  12        5.75        5.18      1.97 o 
   4   7  12        0.41        0.17      1.20 o 
   5   7  12        0.94        1.48      1.22 o 
   6   7  12       24.13       24.11      2.52 o 
   7   7  12       80.98       91.43      5.60 o 
   8   7  12        0.07        0.24      1.37 o 
   3   8  12        0.46        0.28      1.40 o 
   4   8  12        1.58        2.08      1.66 o 
   5   8  12       26.37       33.90      3.04 o 
   6   8  12       14.63       14.71      4.80 o 
   7   8  12        6.49        5.07      1.85 o 
   2  -3  13        6.65        6.00      1.77 o 
   3  -3  13        0.02       -0.97      1.02 o 
   4  -3  13        1.67        2.32      1.41 o 
   1  -2  13       78.22       83.83      5.08 o 
   2  -2  13       23.15       22.35      4.91 o 
   3  -2  13        4.17        2.82      1.51 o 
   4  -2  13        0.87        0.41      1.19 o 
   5  -2  13       56.13       52.02      3.54 o 
   6  -2  13        1.52        2.61      1.29 o 
   1  -1  13       17.35       15.90      2.91 o 
   2  -1  13       15.34       14.62      3.79 o 
   3  -1  13       24.12       26.30      2.78 o 
   4  -1  13       27.82       30.48      3.20 o 
   5  -1  13       18.67       21.04      2.40 o 
   6  -1  13        5.45        7.21      1.65 o 
   7  -1  13       62.17       70.70      3.84 o 
   1   0  13       43.67       43.61      4.63 o 
   2   0  13       78.89       90.56      5.75 o 
   3   0  13       73.79       74.52      4.35 o 
   4   0  13        0.08        0.69      1.12 o 
   5   0  13       11.97       12.88      2.01 o 
   6   0  13       43.09       44.17      3.10 o 
   7   0  13        6.36        6.97      1.64 o 
   1   1  13      104.95       88.04      7.92 o 
   2   1  13       56.68       55.51      4.80 o 
   3   1  13      144.24      146.34      6.21 o 
   4   1  13        0.39        0.71      1.11 o 
   5   1  13        2.86        3.38      1.36 o 
   6   1  13        9.84        9.02      1.72 o 
   7   1  13       15.62       12.92      1.88 o 
   8   1  13        2.32        2.32      1.10 o 
   1   2  13        0.33        0.22      2.01 o 
   2   2  13       73.66       67.30      5.13 o 
   3   2  13       19.52       21.93      2.64 o 
   4   2  13        1.51        1.91      1.28 o 
   5   2  13        2.48        4.30      1.50 o 
   6   2  13        1.49       -0.30      1.36 o 
   7   2  13        0.96        1.30      1.11 o 
   8   2  13       28.67       28.30      2.31 o 
   1   3  13        0.60       -0.33      2.01 o 
   2   3  13       96.35      105.19      8.65 o 
   3   3  13        0.53        1.32      1.49 o 
   4   3  13        3.90        4.41      1.54 o 
   5   3  13       51.89       55.44      3.61 o 
   6   3  13       16.91       16.25      2.16 o 
   7   3  13        4.72        4.42      1.40 o 
   8   3  13       21.48       22.42      2.11 o 
   1   4  13        0.03       -1.79      1.90 o 
   2   4  13       57.62       55.58      4.86 o 
   3   4  13       41.59       36.19      3.94 o 
   4   4  13      201.16      212.18     11.64 o 
   5   4  13       58.58       58.20      3.81 o 
   6   4  13        3.34        1.24      1.23 o 
   7   4  13        1.48        0.63      1.16 o 
   8   4  13       16.98       16.59      1.95 o 
   2   5  13        8.65        5.87      2.24 o 
   3   5  13        1.21        3.19      2.18 o 
   4   5  13       15.81       12.68      2.17 o 
   5   5  13       46.87       49.95      3.67 o 
   6   5  13       24.39       22.90      2.56 o 
   7   5  13      171.14      178.98     11.52 o 
   8   5  13        0.55        1.47      1.19 o 
   3   6  13        5.03        8.11      2.49 o 
   4   6  13        2.99        1.70      1.69 o 
   5   6  13       40.82       43.74      3.66 o 
   6   6  13       14.74       14.59      2.28 o 
   7   6  13        1.20       -0.12      1.12 o 
   5   7  13       20.16       21.70      3.69 o 
   6   7  13        4.86        3.46      1.57 o 
   3   1  14        0.61        0.58      1.52 o 
   4   1  14       36.02       37.01      4.32 o 
   5   1  14        0.57       -1.06      1.08 o 
   3   2  14        0.24        1.83      1.84 o 
   4   2  14        1.08        0.85      1.35 o 
   5   2  14        3.36        2.20      1.40 o 
   6   2  14       15.19       20.24      2.39 o 
   4   3  14       15.60       16.43      2.53 o 
   5   3  14       15.70       16.61      2.49 o 
   6   3  14        0.87        0.49      1.28 o 
   5   4  14        2.74        1.61      1.48 o 
                                                 
